# Supplementary material for: Ethyl 2-(4-chloro­phen­yl)-1-phenyl-1H-benzimidazole-5-carboxyl­ate
Source: Acta Crystallogr Sect E Struct Rep Online. 2012 May 23;68(Pt 6):o1863. doi: 10.1107/S1600536812022192 (PMC3379429; doi:10.1107/S1600536812022192)
Supplement: Supplementary file 1 [file e-68-o1863-sup1.cif]

##############################################################################
#                                                                            #
# This CIF contains the data in a paper accepted for publication in          #
# Acta Crystallographica Section E. It conforms to the requirements of       #
# Notes for Authors for Acta Crystallographica Section E, and has been       #
# peer reviewed under the auspices of the IUCr Commission on Journals.       #
#                                                                            #
# Full details of the Crystallographic Information File format               #
# are given in the paper "The Crystallographic Information File (CIF):       #
# a New Standard Archive File for Crystallography" by S. R. Hall, F. H.      #
# Allen and I. D. Brown [Acta Cryst. (1991), A47, 655-685].                  #
#                                                                            #
# The current version of the core CIF dictionary is obtainable from          #
# ftp://ftp.iucr.org/pub/cif_core.dic.                                       #
#                                                                            #
# Software is freely available for graphical display of the structure(s)     #
# in this CIF. For information consult the CIF software page                 #
# http://www.iucr.org/resources/cif/software.                                #
#                                                                            #
# This file may be used for bona fide research purposes within the           #
# scientific community so long as proper attribution is given to the journal # 
# article from which it was obtained.                                        #
#                                                                            #
##############################################################################
data_global
_audit_creation_method     'form.cif (version 2.0)'
_journal_data_validation_number     ?
_journal_date_recd_electronic     2012-05-07
_journal_date_accepted     2012-05-16
_journal_name_full     'Acta Crystallographica, Section E'
_journal_year     2012
_journal_volume     68
_journal_issue      6
_journal_page_first     o1863
_journal_page_last     o1863
_journal_paper_category     QO
_journal_paper_doi     10.1107/S1600536812022192
_journal_coeditor_code     IS5137
_publ_contact_author_name     'Ibrahim Abdul Razak'
_publ_contact_author_address
;
      School of Physics
      Universiti Sains Malaysia
      11800 USM, Penang
      MALAYSIA
;
_publ_contact_author_email     'arazaki@usm.my'
_publ_contact_author_fax     '604 6579150'
_publ_contact_author_phone     '604 6533438'
_publ_section_title
;
Ethyl 2-(4-chlorophenyl)-1-phenyl-1<i>H</i>-benzimidazole-5-carboxylate
;
loop_
    _publ_author_name
    _publ_author_footnote
    _publ_author_address
    'Yeong Keng Yoon' ?
;
Institute for Research in Molecular Medicine
Universiti Sains Malaysia
Minden 11800, Penang,
Malaysia
;
    'Elumalai Manogaran' ?
;
Department of Pharmaceutical Sciences
UCSI University, Kuala Lumpur
Cheras 56000
Malaysia
;
    'Tan Soo Choon' ?
;
Institute for Research in Molecular Medicine
Universiti Sains Malaysia
Minden 11800, Penang,
Malaysia
;
    'Suhana Arshad' ?
;
School of Physics
Universiti Sains Malaysia
11800 USM, Penang
Malaysia
;
    'Ibrahim Abdul Razak'
;
Thomson Reuters ResearcherID: A-5599-2009.
;
;
School of Physics
Universiti Sains Malaysia
11800 USM, Penang
Malaysia
;
data_I
_audit_creation_method     SHELXL-97
_chemical_name_systematic
;
Ethyl 2-(4-chlorophenyl)-1-phenyl-1<i>H</i>-benzimidazole-5-carboxylate
;
_chemical_name_common     ?
_chemical_formula_moiety     'C22 H17 Cl N2 O2'
_chemical_formula_sum     'C22 H17 Cl N2 O2'
_chemical_formula_iupac     'C22 H17 Cl N2 O2'
_chemical_formula_weight     376.83
_chemical_melting_point     ?
_symmetry_cell_setting     triclinic
_symmetry_space_group_name_H-M     'P -1'
_symmetry_space_group_name_Hall     '-P 1'
loop_
    _symmetry_equiv_pos_as_xyz
    'x, y, z'
    '-x, -y, -z'
_cell_length_a     9.3357(2)
_cell_length_b     9.7982(2)
_cell_length_c     11.7718(4)
_cell_angle_alpha     107.502(2)
_cell_angle_beta     102.106(2)
_cell_angle_gamma     109.5390(10)
_cell_volume     908.31(4)
_cell_formula_units_Z     2
_cell_measurement_reflns_used     7225
_cell_measurement_theta_min     2.56
_cell_measurement_theta_max     30.16
_cell_measurement_temperature     100.0(10)
_exptl_crystal_description     'block'
_exptl_crystal_colour     'colourless'
_exptl_crystal_size_max     0.38
_exptl_crystal_size_mid     0.29
_exptl_crystal_size_min     0.24
_exptl_crystal_density_diffrn     1.378
_exptl_crystal_density_meas     ?
_exptl_crystal_density_method     'not measured'
_exptl_crystal_F_000     392
_exptl_absorpt_coefficient_mu     0.230
_exptl_absorpt_correction_type     multi-scan
_exptl_absorpt_process_details     '(<i>SADABS</i>; Bruker, 2009)'
_exptl_absorpt_correction_T_min     0.9174
_exptl_absorpt_correction_T_max     0.9464
_exptl_special_details
;
The crystal was placed in the cold stream of an Oxford Cryosystems Cobra
open-flow nitrogen cryostat (Cosier & Glazer, 1986) operating at 100.0 (1) K.
;
_diffrn_ambient_temperature     100.0(10)
_diffrn_radiation_type     MoK\a
_diffrn_radiation_wavelength     0.71073
_diffrn_radiation_source     'fine-focus sealed tube'
_diffrn_radiation_monochromator     graphite
_diffrn_measurement_device_type
;
Bruker SMART APEXII CCD area-detector
;
_diffrn_measurement_method     '\f and \w scans'
_diffrn_detector_area_resol_mean     ?
_diffrn_reflns_number     18472
_diffrn_reflns_av_R_equivalents     0.0334
_diffrn_reflns_av_sigmaI/netI     0.0363
_diffrn_reflns_theta_min     1.93
_diffrn_reflns_theta_max     30.21
_diffrn_reflns_theta_full     30.21
_diffrn_measured_fraction_theta_max     0.986
_diffrn_measured_fraction_theta_full     0.986
_diffrn_reflns_limit_h_min     -13
_diffrn_reflns_limit_h_max     13
_diffrn_reflns_limit_k_min     -13
_diffrn_reflns_limit_k_max     13
_diffrn_reflns_limit_l_min     -14
_diffrn_reflns_limit_l_max     16
_diffrn_standards_number     0
_diffrn_standards_interval_count     .
_diffrn_standards_interval_time     .
_diffrn_standards_decay_%     ?
_refine_special_details
;
Refinement of <i>F</i>^2^ against ALL reflections. The weighted <i>R</i>-factor
<i>wR</i> and goodness of fit <i>S</i> are based on <i>F</i>^2^, conventional
<i>R</i>-factors <i>R</i> are based on <i>F</i>, with <i>F</i> set to zero for
negative <i>F</i>^2^. The threshold expression of <i>F</i>^2^ >
\s(<i>F</i>^2^) is used only for calculating <i>R</i>-factors(gt) <i>etc</i>.
and is not relevant to the choice of reflections for refinement.
<i>R</i>-factors based on <i>F</i>^2^ are statistically about twice as large
as those based on <i>F</i>, and <i>R</i>- factors based on ALL data will be
even larger.
;
_reflns_number_total     5326
_reflns_number_gt     4233
_reflns_threshold_expression     I>2\s(I)
_refine_ls_structure_factor_coef     Fsqd
_refine_ls_matrix_type     full
_refine_ls_R_factor_all     0.0643
_refine_ls_R_factor_gt     0.0480
_refine_ls_wR_factor_gt     0.1168
_refine_ls_wR_factor_ref     0.1267
_refine_ls_goodness_of_fit_ref     1.037
_refine_ls_restrained_S_all     1.037
_refine_ls_number_reflns     5326
_refine_ls_number_parameters     245
_refine_ls_number_restraints     0
_refine_ls_hydrogen_treatment     constr
_refine_ls_weighting_scheme     calc
_refine_ls_weighting_details
         'calc w=1/[\s^2^(Fo^2^)+(0.0648P)^2^+0.3753P] where P=(Fo^2^+2Fc^2^)/3'
_atom_sites_solution_hydrogens     geom
_atom_sites_solution_primary     direct
_atom_sites_solution_secondary     difmap
_refine_ls_shift/su_max     0.000
_refine_ls_shift/su_mean     0.000
_refine_diff_density_max     0.569
_refine_diff_density_min     -0.305
_refine_ls_extinction_method     none
_refine_ls_extinction_coef     ?
loop_
    _atom_type_symbol
    _atom_type_description
    _atom_type_scat_dispersion_real
    _atom_type_scat_dispersion_imag
    _atom_type_scat_source
    'C' 'C' 0.0033 0.0016
                         'International Tables Vol C Tables 4.2.6.8 and 6.1.1.4'
    'H' 'H' 0.0000 0.0000
                         'International Tables Vol C Tables 4.2.6.8 and 6.1.1.4'
    'N' 'N' 0.0061 0.0033
                         'International Tables Vol C Tables 4.2.6.8 and 6.1.1.4'
    'O' 'O' 0.0106 0.0060
                         'International Tables Vol C Tables 4.2.6.8 and 6.1.1.4'
    'Cl' 'Cl' 0.1484 0.1585
                         'International Tables Vol C Tables 4.2.6.8 and 6.1.1.4'
_computing_data_collection     'APEX2 (Bruker, 2009)'
_computing_cell_refinement     'SAINT (Bruker, 2009)'
_computing_data_reduction     'SAINT (Bruker, 2009)'
_computing_structure_solution     'SHELXTL (Sheldrick, 2008)'
_computing_structure_refinement     'SHELXTL (Sheldrick, 2008)'
_computing_molecular_graphics     'SHELXTL (Sheldrick, 2008)'
_computing_publication_material
                             'SHELXTL (Sheldrick, 2008) and PLATON (Spek, 2009)'
loop_
    _atom_site_type_symbol
    _atom_site_label
    _atom_site_fract_x
    _atom_site_fract_y
    _atom_site_fract_z
    _atom_site_U_iso_or_equiv
    _atom_site_adp_type
    _atom_site_calc_flag
    _atom_site_refinement_flags
    _atom_site_occupancy
    _atom_site_symmetry_multiplicity
    _atom_site_disorder_assembly
    _atom_site_disorder_group
    Cl Cl1 -0.66895(5) -0.31206(5) -0.07003(4) 0.02705(11) Uani d . 1 1 . .
    O O1 0.66316(12) -0.10624(12) 0.40052(10) 0.0196(2) Uani d . 1 1 . .
    O O2 0.84606(13) 0.14573(13) 0.46871(11) 0.0229(2) Uani d . 1 1 . .
    N N1 0.11793(15) -0.10887(14) 0.20878(12) 0.0173(2) Uani d . 1 1 . .
    N N2 0.16095(14) 0.14100(14) 0.23348(12) 0.0158(2) Uani d . 1 1 . .
    C C1 0.31182(17) 0.14553(17) 0.28366(14) 0.0165(3) Uani d . 1 1 . .
    C C2 0.46660(18) 0.26942(17) 0.34187(14) 0.0190(3) Uani d . 1 1 . .
    H H2A 0.4848 0.3744 0.3520 0.023 Uiso calc R 1 1 . .
    C C3 0.59248(18) 0.23218(18) 0.38427(15) 0.0201(3) Uani d . 1 1 . .
    H H3A 0.6997 0.3136 0.4249 0.024 Uiso calc R 1 1 . .
    C C4 0.56507(17) 0.07571(17) 0.36849(14) 0.0179(3) Uani d . 1 1 . .
    C C5 0.41041(18) -0.04706(17) 0.31022(14) 0.0180(3) Uani d . 1 1 . .
    H H5A 0.3924 -0.1521 0.2997 0.022 Uiso calc R 1 1 . .
    C C6 0.28203(17) -0.01073(17) 0.26755(13) 0.0165(3) Uani d . 1 1 . .
    C C7 0.04967(17) -0.01571(16) 0.19011(13) 0.0159(3) Uani d . 1 1 . .
    C C8 -0.12637(17) -0.07740(17) 0.12872(13) 0.0158(3) Uani d . 1 1 . .
    C C9 -0.22379(18) -0.21369(17) 0.13982(14) 0.0178(3) Uani d . 1 1 . .
    H H9A -0.1746 -0.2585 0.1881 0.021 Uiso calc R 1 1 . .
    C C10 -0.39041(19) -0.28384(18) 0.08158(14) 0.0199(3) Uani d . 1 1 . .
    H H10A -0.4559 -0.3739 0.0919 0.024 Uiso calc R 1 1 . .
    C C11 -0.46027(18) -0.21990(18) 0.00743(14) 0.0192(3) Uani d . 1 1 . .
    C C12 -0.36672(18) -0.08703(18) -0.00704(14) 0.0186(3) Uani d . 1 1 . .
    H H12A -0.4161 -0.0458 -0.0588 0.022 Uiso calc R 1 1 . .
    C C13 -0.19981(18) -0.01465(17) 0.05489(13) 0.0171(3) Uani d . 1 1 . .
    H H13A -0.1354 0.0779 0.0470 0.021 Uiso calc R 1 1 . .
    C C14 0.13273(17) 0.27784(17) 0.23909(13) 0.0163(3) Uani d . 1 1 . .
    C C15 0.04178(18) 0.32176(18) 0.31023(14) 0.0188(3) Uani d . 1 1 . .
    H H15A -0.0040 0.2607 0.3534 0.023 Uiso calc R 1 1 . .
    C C16 0.01898(19) 0.45680(19) 0.31695(15) 0.0223(3) Uani d . 1 1 . .
    H H16A -0.0417 0.4888 0.3661 0.027 Uiso calc R 1 1 . .
    C C17 0.0840(2) 0.54544(18) 0.25259(16) 0.0242(3) Uani d . 1 1 . .
    H H17A 0.0675 0.6374 0.2577 0.029 Uiso calc R 1 1 . .
    C C18 0.1728(2) 0.49899(19) 0.18094(16) 0.0246(3) Uani d . 1 1 . .
    H H18A 0.2161 0.5586 0.1360 0.029 Uiso calc R 1 1 . .
    C C19 0.19904(19) 0.36522(18) 0.17450(14) 0.0204(3) Uani d . 1 1 . .
    H H19A 0.2614 0.3343 0.1266 0.024 Uiso calc R 1 1 . .
    C C20 0.70739(18) 0.04619(17) 0.41852(14) 0.0171(3) Uani d . 1 1 . .
    C C21 0.79321(18) -0.14740(18) 0.44432(14) 0.0188(3) Uani d . 1 1 . .
    H H21A 0.8447 -0.0928 0.5378 0.023 Uiso calc R 1 1 . .
    H H21B 0.8767 -0.1165 0.4056 0.023 Uiso calc R 1 1 . .
    C C22 0.7175(2) -0.32370(19) 0.40427(16) 0.0254(3) Uani d . 1 1 . .
    H H22A 0.8013 -0.3578 0.4317 0.038 Uiso calc R 1 1 . .
    H H22B 0.6667 -0.3759 0.3117 0.038 Uiso calc R 1 1 . .
    H H22C 0.6354 -0.3523 0.4433 0.038 Uiso calc R 1 1 . .
loop_
    _atom_site_aniso_label
    _atom_site_aniso_U_11
    _atom_site_aniso_U_22
    _atom_site_aniso_U_33
    _atom_site_aniso_U_12
    _atom_site_aniso_U_13
    _atom_site_aniso_U_23
    Cl1 0.01444(18) 0.0278(2) 0.0327(2) 0.00672(15) 0.00290(15) 0.01040(16)
    O1 0.0137(5) 0.0191(5) 0.0244(5) 0.0072(4) 0.0042(4) 0.0082(4)
    O2 0.0151(5) 0.0228(5) 0.0280(6) 0.0061(5) 0.0055(4) 0.0100(5)
    N1 0.0149(6) 0.0164(6) 0.0196(6) 0.0061(5) 0.0041(5) 0.0077(5)
    N2 0.0141(6) 0.0151(5) 0.0192(6) 0.0060(5) 0.0063(5) 0.0079(5)
    C1 0.0151(6) 0.0175(6) 0.0181(6) 0.0073(6) 0.0064(5) 0.0081(5)
    C2 0.0180(7) 0.0154(6) 0.0228(7) 0.0060(6) 0.0073(6) 0.0078(6)
    C3 0.0152(7) 0.0189(7) 0.0237(7) 0.0049(6) 0.0067(6) 0.0082(6)
    C4 0.0152(7) 0.0201(7) 0.0187(7) 0.0073(6) 0.0056(5) 0.0084(6)
    C5 0.0169(7) 0.0170(6) 0.0206(7) 0.0074(6) 0.0064(6) 0.0080(5)
    C6 0.0155(6) 0.0163(6) 0.0173(6) 0.0062(6) 0.0059(5) 0.0067(5)
    C7 0.0163(6) 0.0150(6) 0.0156(6) 0.0057(6) 0.0053(5) 0.0064(5)
    C8 0.0144(6) 0.0159(6) 0.0152(6) 0.0062(5) 0.0042(5) 0.0045(5)
    C9 0.0177(7) 0.0179(6) 0.0172(6) 0.0069(6) 0.0057(5) 0.0073(5)
    C10 0.0190(7) 0.0202(7) 0.0194(7) 0.0066(6) 0.0076(6) 0.0080(6)
    C11 0.0140(6) 0.0224(7) 0.0180(7) 0.0076(6) 0.0047(5) 0.0048(6)
    C12 0.0182(7) 0.0217(7) 0.0177(7) 0.0114(6) 0.0058(5) 0.0071(5)
    C13 0.0183(7) 0.0170(6) 0.0176(7) 0.0082(6) 0.0072(5) 0.0075(5)
    C14 0.0161(6) 0.0151(6) 0.0169(6) 0.0065(6) 0.0040(5) 0.0066(5)
    C15 0.0172(7) 0.0196(7) 0.0190(7) 0.0074(6) 0.0058(6) 0.0076(6)
    C16 0.0189(7) 0.0221(7) 0.0254(8) 0.0111(6) 0.0068(6) 0.0067(6)
    C17 0.0225(8) 0.0173(7) 0.0295(8) 0.0094(6) 0.0027(6) 0.0086(6)
    C18 0.0305(8) 0.0183(7) 0.0253(8) 0.0089(7) 0.0084(7) 0.0119(6)
    C19 0.0240(8) 0.0191(7) 0.0202(7) 0.0092(6) 0.0099(6) 0.0090(6)
    C20 0.0154(6) 0.0198(7) 0.0181(7) 0.0078(6) 0.0081(5) 0.0083(5)
    C21 0.0154(7) 0.0219(7) 0.0198(7) 0.0097(6) 0.0049(5) 0.0081(6)
    C22 0.0282(8) 0.0247(8) 0.0256(8) 0.0139(7) 0.0083(7) 0.0110(6)
_geom_special_details
;
All e.s.d.'s (except the e.s.d. in the dihedral angle between two l.s. planes)
are estimated using the full covariance matrix. The cell e.s.d.'s are taken
into account individually in the estimation of e.s.d.'s in distances, angles
and torsion angles; correlations between e.s.d.'s in cell parameters are only
used when they are defined by crystal symmetry. An approximate (isotropic)
treatment of cell e.s.d.'s is used for estimating e.s.d.'s involving l.s.
planes.
;
loop_
    _geom_bond_atom_site_label_1
    _geom_bond_atom_site_label_2
    _geom_bond_site_symmetry_2
    _geom_bond_distance
    _geom_bond_publ_flag
    Cl1 C11 . 1.7393(15) ?
    O1 C20 . 1.3440(17) ?
    O1 C21 . 1.4466(17) ?
    O2 C20 . 1.2101(18) ?
    N1 C7 . 1.3186(18) ?
    N1 C6 . 1.3858(19) ?
    N2 C1 . 1.3885(17) ?
    N2 C7 . 1.3916(18) ?
    N2 C14 . 1.4359(17) ?
    C1 C2 . 1.394(2) ?
    C1 C6 . 1.4057(19) ?
    C2 C3 . 1.383(2) ?
    C2 H2A . 0.9500 ?
    C3 C4 . 1.413(2) ?
    C3 H3A . 0.9500 ?
    C4 C5 . 1.389(2) ?
    C4 C20 . 1.4923(19) ?
    C5 C6 . 1.3985(19) ?
    C5 H5A . 0.9500 ?
    C7 C8 . 1.471(2) ?
    C8 C13 . 1.3990(19) ?
    C8 C9 . 1.403(2) ?
    C9 C10 . 1.384(2) ?
    C9 H9A . 0.9500 ?
    C10 C11 . 1.394(2) ?
    C10 H10A . 0.9500 ?
    C11 C12 . 1.386(2) ?
    C12 C13 . 1.391(2) ?
    C12 H12A . 0.9500 ?
    C13 H13A . 0.9500 ?
    C14 C19 . 1.389(2) ?
    C14 C15 . 1.390(2) ?
    C15 C16 . 1.391(2) ?
    C15 H15A . 0.9500 ?
    C16 C17 . 1.390(2) ?
    C16 H16A . 0.9500 ?
    C17 C18 . 1.386(2) ?
    C17 H17A . 0.9500 ?
    C18 C19 . 1.395(2) ?
    C18 H18A . 0.9500 ?
    C19 H19A . 0.9500 ?
    C21 C22 . 1.503(2) ?
    C21 H21A . 0.9900 ?
    C21 H21B . 0.9900 ?
    C22 H22A . 0.9800 ?
    C22 H22B . 0.9800 ?
    C22 H22C . 0.9800 ?
loop_
    _geom_angle_atom_site_label_1
    _geom_angle_atom_site_label_2
    _geom_angle_atom_site_label_3
    _geom_angle_site_symmetry_1
    _geom_angle_site_symmetry_3
    _geom_angle
    _geom_angle_publ_flag
    C20 O1 C21 . . 115.83(11) ?
    C7 N1 C6 . . 105.12(12) ?
    C1 N2 C7 . . 106.08(11) ?
    C1 N2 C14 . . 124.39(12) ?
    C7 N2 C14 . . 129.30(12) ?
    N2 C1 C2 . . 131.98(13) ?
    N2 C1 C6 . . 105.41(12) ?
    C2 C1 C6 . . 122.60(13) ?
    C3 C2 C1 . . 116.80(13) ?
    C3 C2 H2A . . 121.6 ?
    C1 C2 H2A . . 121.6 ?
    C2 C3 C4 . . 121.44(14) ?
    C2 C3 H3A . . 119.3 ?
    C4 C3 H3A . . 119.3 ?
    C5 C4 C3 . . 121.36(13) ?
    C5 C4 C20 . . 120.65(13) ?
    C3 C4 C20 . . 117.98(13) ?
    C4 C5 C6 . . 117.73(13) ?
    C4 C5 H5A . . 121.1 ?
    C6 C5 H5A . . 121.1 ?
    N1 C6 C5 . . 129.46(13) ?
    N1 C6 C1 . . 110.46(12) ?
    C5 C6 C1 . . 120.07(13) ?
    N1 C7 N2 . . 112.93(12) ?
    N1 C7 C8 . . 121.50(13) ?
    N2 C7 C8 . . 125.57(12) ?
    C13 C8 C9 . . 118.95(13) ?
    C13 C8 C7 . . 124.14(13) ?
    C9 C8 C7 . . 116.79(12) ?
    C10 C9 C8 . . 121.07(13) ?
    C10 C9 H9A . . 119.5 ?
    C8 C9 H9A . . 119.5 ?
    C9 C10 C11 . . 118.76(14) ?
    C9 C10 H10A . . 120.6 ?
    C11 C10 H10A . . 120.6 ?
    C12 C11 C10 . . 121.37(14) ?
    C12 C11 Cl1 . . 119.89(11) ?
    C10 C11 Cl1 . . 118.73(12) ?
    C11 C12 C13 . . 119.42(13) ?
    C11 C12 H12A . . 120.3 ?
    C13 C12 H12A . . 120.3 ?
    C12 C13 C8 . . 120.38(14) ?
    C12 C13 H13A . . 119.8 ?
    C8 C13 H13A . . 119.8 ?
    C19 C14 C15 . . 121.23(13) ?
    C19 C14 N2 . . 119.15(13) ?
    C15 C14 N2 . . 119.61(13) ?
    C14 C15 C16 . . 118.77(14) ?
    C14 C15 H15A . . 120.6 ?
    C16 C15 H15A . . 120.6 ?
    C17 C16 C15 . . 120.81(14) ?
    C17 C16 H16A . . 119.6 ?
    C15 C16 H16A . . 119.6 ?
    C18 C17 C16 . . 119.67(14) ?
    C18 C17 H17A . . 120.2 ?
    C16 C17 H17A . . 120.2 ?
    C17 C18 C19 . . 120.38(15) ?
    C17 C18 H18A . . 119.8 ?
    C19 C18 H18A . . 119.8 ?
    C14 C19 C18 . . 119.13(14) ?
    C14 C19 H19A . . 120.4 ?
    C18 C19 H19A . . 120.4 ?
    O2 C20 O1 . . 123.55(13) ?
    O2 C20 C4 . . 124.85(13) ?
    O1 C20 C4 . . 111.60(12) ?
    O1 C21 C22 . . 106.27(12) ?
    O1 C21 H21A . . 110.5 ?
    C22 C21 H21A . . 110.5 ?
    O1 C21 H21B . . 110.5 ?
    C22 C21 H21B . . 110.5 ?
    H21A C21 H21B . . 108.7 ?
    C21 C22 H22A . . 109.5 ?
    C21 C22 H22B . . 109.5 ?
    H22A C22 H22B . . 109.5 ?
    C21 C22 H22C . . 109.5 ?
    H22A C22 H22C . . 109.5 ?
    H22B C22 H22C . . 109.5 ?
loop_
    _geom_torsion_atom_site_label_1
    _geom_torsion_atom_site_label_2
    _geom_torsion_atom_site_label_3
    _geom_torsion_atom_site_label_4
    _geom_torsion_site_symmetry_1
    _geom_torsion_site_symmetry_2
    _geom_torsion_site_symmetry_3
    _geom_torsion_site_symmetry_4
    _geom_torsion
    _geom_torsion_publ_flag
    C7 N2 C1 C2 . . . . -178.88(15) ?
    C14 N2 C1 C2 . . . . -4.0(2) ?
    C7 N2 C1 C6 . . . . -0.11(15) ?
    C14 N2 C1 C6 . . . . 174.80(13) ?
    N2 C1 C2 C3 . . . . 178.50(15) ?
    C6 C1 C2 C3 . . . . -0.1(2) ?
    C1 C2 C3 C4 . . . . 0.3(2) ?
    C2 C3 C4 C5 . . . . -0.3(2) ?
    C2 C3 C4 C20 . . . . -179.22(14) ?
    C3 C4 C5 C6 . . . . -0.1(2) ?
    C20 C4 C5 C6 . . . . 178.85(13) ?
    C7 N1 C6 C5 . . . . 179.06(15) ?
    C7 N1 C6 C1 . . . . -0.26(16) ?
    C4 C5 C6 N1 . . . . -178.95(14) ?
    C4 C5 C6 C1 . . . . 0.3(2) ?
    N2 C1 C6 N1 . . . . 0.23(16) ?
    C2 C1 C6 N1 . . . . 179.15(13) ?
    N2 C1 C6 C5 . . . . -179.16(13) ?
    C2 C1 C6 C5 . . . . -0.2(2) ?
    C6 N1 C7 N2 . . . . 0.19(16) ?
    C6 N1 C7 C8 . . . . 179.89(13) ?
    C1 N2 C7 N1 . . . . -0.05(16) ?
    C14 N2 C7 N1 . . . . -174.62(13) ?
    C1 N2 C7 C8 . . . . -179.73(13) ?
    C14 N2 C7 C8 . . . . 5.7(2) ?
    N1 C7 C8 C13 . . . . -149.37(15) ?
    N2 C7 C8 C13 . . . . 30.3(2) ?
    N1 C7 C8 C9 . . . . 26.6(2) ?
    N2 C7 C8 C9 . . . . -153.74(14) ?
    C13 C8 C9 C10 . . . . -1.5(2) ?
    C7 C8 C9 C10 . . . . -177.72(13) ?
    C8 C9 C10 C11 . . . . 2.2(2) ?
    C9 C10 C11 C12 . . . . -1.1(2) ?
    C9 C10 C11 Cl1 . . . . 177.86(11) ?
    C10 C11 C12 C13 . . . . -0.8(2) ?
    Cl1 C11 C12 C13 . . . . -179.71(11) ?
    C11 C12 C13 C8 . . . . 1.5(2) ?
    C9 C8 C13 C12 . . . . -0.4(2) ?
    C7 C8 C13 C12 . . . . 175.52(13) ?
    C1 N2 C14 C19 . . . . 65.11(19) ?
    C7 N2 C14 C19 . . . . -121.21(16) ?
    C1 N2 C14 C15 . . . . -114.00(16) ?
    C7 N2 C14 C15 . . . . 59.7(2) ?
    C19 C14 C15 C16 . . . . -0.6(2) ?
    N2 C14 C15 C16 . . . . 178.49(13) ?
    C14 C15 C16 C17 . . . . 0.8(2) ?
    C15 C16 C17 C18 . . . . -0.1(2) ?
    C16 C17 C18 C19 . . . . -0.8(2) ?
    C15 C14 C19 C18 . . . . -0.3(2) ?
    N2 C14 C19 C18 . . . . -179.41(14) ?
    C17 C18 C19 C14 . . . . 1.0(2) ?
    C21 O1 C20 O2 . . . . -0.5(2) ?
    C21 O1 C20 C4 . . . . 179.16(12) ?
    C5 C4 C20 O2 . . . . 178.84(15) ?
    C3 C4 C20 O2 . . . . -2.2(2) ?
    C5 C4 C20 O1 . . . . -0.83(19) ?
    C3 C4 C20 O1 . . . . 178.10(13) ?
    C20 O1 C21 C22 . . . . -175.16(12) ?
loop_
    _geom_hbond_atom_site_label_D
    _geom_hbond_atom_site_label_H
    _geom_hbond_atom_site_label_A
    _geom_hbond_site_symmetry_A
    _geom_hbond_distance_DH
    _geom_hbond_distance_HA
    _geom_hbond_distance_DA
    _geom_hbond_angle_DHA
    _geom_hbond_publ_flag
    C15 H15A O2 1_455 0.95 2.39 3.324(2) 166 yes
    C21 H21A Cg1 2_656 0.99 2.63 3.5183(16) 149 yes
    C12 H12A Cg2 2_555 0.95 2.96 3.5940(16) 125 yes
    C19 H19A Cg3 2_555 0.95 2.60 3.4770(18) 153 yes
_iucr_refine_instructions_details
;
TITL 5ixcl_0min P-1 (100K)
CELL 0.71073   9.3357   9.7982  11.7718 107.502 102.106 109.539
ZERR    2.00   0.0002   0.0002   0.0004   0.002   0.002   0.001
LATT  1
SFAC C H N O CL
UNIT 44 34 4 4 2
TEMP -173.000
SIZE 0.242 0.286 0.381
L.S. 10
BOND $H
FMAP 2 1 60
PLAN 20
ACTA
CONF
WGHT    0.064800    0.375300
FVAR       0.45062
CL1   5   -0.668952   -0.312059   -0.070030    11.00000    0.01444    0.02780 =
         0.03274    0.01040    0.00290    0.00672
O1    4    0.663158   -0.106236    0.400516    11.00000    0.01371    0.01912 =
         0.02437    0.00817    0.00415    0.00720
O2    4    0.846063    0.145727    0.468705    11.00000    0.01509    0.02277 =
         0.02796    0.01000    0.00545    0.00606
N1    3    0.117925   -0.108873    0.208775    11.00000    0.01486    0.01642 =
         0.01962    0.00775    0.00415    0.00610
N2    3    0.160953    0.140999    0.233485    11.00000    0.01414    0.01508 =
         0.01916    0.00788    0.00626    0.00603
C1    1    0.311821    0.145534    0.283663    11.00000    0.01511    0.01752 =
         0.01809    0.00807    0.00638    0.00728
C2    1    0.466598    0.269424    0.341874    11.00000    0.01797    0.01544 =
         0.02278    0.00779    0.00734    0.00602
AFIX  43
H2A   2    0.484789    0.374419    0.351957    11.00000   -1.20000
AFIX   0
C3    1    0.592477    0.232180    0.384270    11.00000    0.01525    0.01888 =
         0.02367    0.00816    0.00666    0.00492
AFIX  43
H3A   2    0.699694    0.313578    0.424884    11.00000   -1.20000
AFIX   0
C4    1    0.565073    0.075709    0.368488    11.00000    0.01520    0.02006 =
         0.01873    0.00842    0.00561    0.00734
C5    1    0.410412   -0.047063    0.310218    11.00000    0.01686    0.01705 =
         0.02059    0.00800    0.00641    0.00740
AFIX  43
H5A   2    0.392438   -0.152137    0.299703    11.00000   -1.20000
AFIX   0
C6    1    0.282033   -0.010729    0.267550    11.00000    0.01552    0.01630 =
         0.01728    0.00670    0.00588    0.00618
C7    1    0.049668   -0.015705    0.190109    11.00000    0.01626    0.01500 =
         0.01563    0.00641    0.00532    0.00573
C8    1   -0.126368   -0.077404    0.128723    11.00000    0.01439    0.01592 =
         0.01515    0.00450    0.00421    0.00621
C9    1   -0.223788   -0.213688    0.139822    11.00000    0.01771    0.01789 =
         0.01724    0.00729    0.00568    0.00687
AFIX  43
H9A   2   -0.174581   -0.258520    0.188092    11.00000   -1.20000
AFIX   0
C10   1   -0.390407   -0.283843    0.081578    11.00000    0.01900    0.02017 =
         0.01941    0.00798    0.00762    0.00657
AFIX  43
H10A  2   -0.455923   -0.373890    0.091941    11.00000   -1.20000
AFIX   0
C11   1   -0.460275   -0.219897    0.007431    11.00000    0.01402    0.02240 =
         0.01797    0.00482    0.00465    0.00757
C12   1   -0.366722   -0.087026   -0.007040    11.00000    0.01822    0.02166 =
         0.01766    0.00710    0.00585    0.01138
AFIX  43
H12A  2   -0.416145   -0.045760   -0.058788    11.00000   -1.20000
AFIX   0
C13   1   -0.199814   -0.014646    0.054891    11.00000    0.01830    0.01700 =
         0.01758    0.00750    0.00720    0.00825
AFIX  43
H13A  2   -0.135355    0.077923    0.046997    11.00000   -1.20000
AFIX   0
C14   1    0.132730    0.277841    0.239094    11.00000    0.01609    0.01510 =
         0.01689    0.00665    0.00397    0.00648
C15   1    0.041777    0.321765    0.310226    11.00000    0.01718    0.01955 =
         0.01903    0.00762    0.00576    0.00743
AFIX  43
H15A  2   -0.003951    0.260674    0.353432    11.00000   -1.20000
AFIX   0
C16   1    0.018982    0.456799    0.316953    11.00000    0.01891    0.02207 =
         0.02545    0.00668    0.00684    0.01110
AFIX  43
H16A  2   -0.041737    0.488847    0.366135    11.00000   -1.20000
AFIX   0
C17   1    0.083956    0.545445    0.252594    11.00000    0.02246    0.01729 =
         0.02952    0.00855    0.00266    0.00935
AFIX  43
H17A  2    0.067545    0.637396    0.257682    11.00000   -1.20000
AFIX   0
C18   1    0.172832    0.498987    0.180942    11.00000    0.03054    0.01825 =
         0.02533    0.01185    0.00844    0.00893
AFIX  43
H18A  2    0.216129    0.558594    0.135974    11.00000   -1.20000
AFIX   0
C19   1    0.199040    0.365217    0.174502    11.00000    0.02396    0.01908 =
         0.02017    0.00903    0.00995    0.00916
AFIX  43
H19A  2    0.261426    0.334296    0.126564    11.00000   -1.20000
AFIX   0
C20   1    0.707393    0.046191    0.418519    11.00000    0.01541    0.01976 =
         0.01807    0.00834    0.00808    0.00776
C21   1    0.793208   -0.147404    0.444321    11.00000    0.01542    0.02190 =
         0.01983    0.00811    0.00489    0.00967
AFIX  23
H21A  2    0.844693   -0.092788    0.537794    11.00000   -1.20000
H21B  2    0.876667   -0.116540    0.405627    11.00000   -1.20000
AFIX   0
C22   1    0.717549   -0.323704    0.404268    11.00000    0.02823    0.02470 =
         0.02562    0.01100    0.00833    0.01388
AFIX 137
H22A  2    0.801265   -0.357812    0.431674    11.00000   -1.50000
H22B  2    0.666680   -0.375946    0.311670    11.00000   -1.50000
H22C  2    0.635375   -0.352294    0.443346    11.00000   -1.50000
HKLF 4 1 -1 0 0 0 -1 0 1 1 1
REM  5ixcl_0min P-1 (100K)
REM R1 =  0.0480 for   4233 Fo > 4sig(Fo)  and  0.0643 for all   5326 data
REM    245 parameters refined using      0 restraints
END
WGHT      0.0648      0.3747
REM Highest difference peak  0.569,  deepest hole -0.305,  1-sigma level  0.065
Q1    1   0.2996  0.0658  0.2778  11.00000  0.05    0.57
Q2    1   0.1657  0.4157  0.1665  11.00000  0.05    0.49
Q3    1   0.5707  0.1551  0.3786  11.00000  0.05    0.48
Q4    1   0.0447  0.3943  0.3207  11.00000  0.05    0.45
Q5    1   0.1024  0.0612  0.2037  11.00000  0.05    0.43
Q6    1  -0.1741 -0.1570  0.1194  11.00000  0.05    0.42
Q7    1   0.0893  0.2970  0.2728  11.00000  0.05    0.42
Q8    1   0.6384  0.0579  0.3846  11.00000  0.05    0.42
Q9    1  -0.6709 -0.2228 -0.0425  11.00000  0.05    0.41
Q10   1  -0.6901 -0.4192 -0.1017  11.00000  0.05    0.41
Q11   1   0.5223  0.2375  0.3580  11.00000  0.05    0.41
Q12   1   0.7599 -0.2245  0.4350  11.00000  0.05    0.41
Q13   1   0.3465 -0.0269  0.3021  11.00000  0.05    0.40
Q14   1   0.0768 -0.0717  0.1714  11.00000  0.05    0.40
Q15   1   0.4859  0.0196  0.3380  11.00000  0.05    0.40
Q16   1   0.3846  0.2055  0.3187  11.00000  0.05    0.37
Q17   1  -0.4148 -0.2523  0.0354  11.00000  0.05    0.36
Q18   1   0.6880 -0.0249  0.4201  11.00000  0.05    0.36
Q19   1   0.1027  0.4948  0.2020  11.00000  0.05    0.33
Q20   1   0.2273  0.1432  0.2539  11.00000  0.05    0.32
;
