# Supplementary material for: Ethyl 2-(4-chloro­phen­yl)-1-phenyl-1H-benzimidazole-5-carboxyl­ate
Source: Acta Crystallogr Sect E Struct Rep Online. 2012 May 23;68(Pt 6):o1863. doi: 10.1107/S1600536812022192 (PMC3379429; doi:10.1107/S1600536812022192)
Supplement: Supplementary file 2 [file e-68-o1863-Isup2.hkl]

# 
# h,k,l, Fc-squared, Fo-squared, sigma(Fo-squared) and status flag 
# 
data_I
_shelx_title ' 5ixcl_0min P-1 (100K)' 
_shelx_refln_list_code          4 
_shelx_F_calc_maximum      209.41 
_exptl_crystal_F_000       392.00 
_reflns_d_resolution_high  0.7064 
 
loop_ 
 _symmetry_equiv_pos_as_xyz 
 'x, y, z' 
 '-x, -y, -z' 
 
_cell_length_a     9.3357 
_cell_length_b     9.7982 
_cell_length_c    11.7718 
_cell_angle_alpha 107.502 
_cell_angle_beta  102.106 
_cell_angle_gamma 109.539 
 
_shelx_F_squared_multiplier     1.000 
 
loop_ 
 _refln_index_h 
 _refln_index_k 
 _refln_index_l 
 _refln_F_squared_calc 
 _refln_F_squared_meas 
 _refln_F_squared_sigma 
 _refln_observed_status 
   1   0   0        1.55       -0.20      0.20 o 
   2   0   0     1553.22     1637.40     28.05 o 
   3   0   0       13.61        8.43      0.85 o 
   4   0   0      977.18     1092.48     12.72 o 
   5   0   0        3.71        3.21      0.70 o 
   6   0   0      576.84      573.94     10.17 o 
   7   0   0       45.15       52.44      3.43 o 
   8   0   0      210.88      219.00      7.21 o 
   9   0   0       72.09       69.37      6.06 o 
  10   0   0        2.27        0.36      3.19 o 
  11   0   0       85.06       89.79      7.65 o 
 -12   1   0       84.55       96.35     19.94 o 
 -11   1   0       88.47       88.80      7.58 o 
 -10   1   0       72.56       71.50      6.31 o 
  -9   1   0       51.77       50.81      3.74 o 
  -8   1   0        1.78        2.55      2.03 o 
  -7   1   0      230.21      218.74      6.06 o 
  -6   1   0        6.46        7.42      1.35 o 
  -5   1   0      184.98      180.61      3.54 o 
  -4   1   0     2032.57     2524.82     27.45 o 
  -3   1   0      568.15      685.51      8.23 o 
  -2   1   0       43.67       57.66      2.98 o 
  -1   1   0      328.77      323.34     13.90 o 
   0   1   0     4990.56     5199.53    105.96 o 
   1   1   0     3227.86     3148.64     53.02 o 
   2   1   0     1483.03     1460.25     15.95 o 
   3   1   0        7.29        7.58      0.76 o 
   4   1   0        1.32       -0.02      0.61 o 
   5   1   0      255.11      247.52      5.50 o 
   6   1   0       83.67       81.46      3.61 o 
   7   1   0       63.18       63.34      5.26 o 
   8   1   0        0.14        0.19      2.78 o 
   9   1   0      108.63      115.43      7.30 o 
  10   1   0       53.62       68.38      6.81 o 
  11   1   0      212.50      237.83     11.11 o 
 -12   2   0       38.47       38.87      4.29 o 
 -11   2   0        0.09        4.78      2.26 o 
 -10   2   0      153.67      154.77      5.89 o 
  -9   2   0      145.83      155.57      6.79 o 
  -8   2   0      721.27      738.04     13.30 o 
  -7   2   0      365.82      359.42      7.05 o 
  -6   2   0       21.07       23.04      1.65 o 
  -5   2   0      602.52      774.74      9.94 o 
  -4   2   0      868.41      878.28      9.73 o 
  -3   2   0      240.37      264.35      3.98 o 
  -2   2   0      436.61      484.18      6.77 o 
  -1   2   0     3959.20     4004.84     39.31 o 
   0   2   0       64.38       57.38      1.12 o 
   1   2   0      447.21      446.29      9.13 o 
   2   2   0      577.37      574.55     11.66 o 
   3   2   0      168.97      209.26      3.10 o 
   4   2   0      206.40      224.65      3.71 o 
   5   2   0      564.20      518.04      8.81 o 
   6   2   0      184.75      149.98      7.10 o 
   7   2   0       44.09       45.67      4.80 o 
   8   2   0      324.16      308.86     11.04 o 
   9   2   0       50.41       69.63      6.98 o 
  10   2   0        0.50       -1.30      5.92 o 
 -12   3   0        0.22        3.74      2.50 o 
 -11   3   0       90.65      106.06      4.65 o 
 -10   3   0       56.28       56.80      4.11 o 
  -9   3   0        0.68       -1.15      1.43 o 
  -8   3   0      210.81      228.33      5.07 o 
  -7   3   0       36.15       43.78      2.75 o 
  -6   3   0      222.42      213.90      4.34 o 
  -5   3   0     2066.66     2138.19     24.02 o 
  -4   3   0     1033.79     1067.60     13.72 o 
  -3   3   0      853.06      788.62      9.31 o 
  -2   3   0      750.69      684.08      7.15 o 
  -1   3   0      560.52      512.91      6.86 o 
   0   3   0      447.25      391.34      4.81 o 
   1   3   0      682.58      674.68     10.40 o 
   2   3   0      107.34      106.68      6.56 o 
   3   3   0     2057.71     2198.71     39.62 o 
   4   3   0       22.67       19.88      3.12 o 
   5   3   0      125.41      116.78     13.65 o 
   6   3   0      200.00      163.02      7.45 o 
   7   3   0      106.25      125.24      7.13 o 
   8   3   0        7.86        6.97      3.60 o 
   9   3   0        1.38       -1.20      3.48 o 
  10   3   0       17.97       11.60      4.42 o 
 -12   4   0       13.86       16.56      2.67 o 
 -11   4   0       60.53       70.09      4.54 o 
 -10   4   0      118.08      115.64      5.24 o 
  -9   4   0        0.82        0.02      0.74 o 
  -8   4   0       55.38       56.08      2.83 o 
  -7   4   0      293.45      278.01      5.47 o 
  -6   4   0      175.40      190.50      4.18 o 
  -5   4   0       29.98       23.90      1.61 o 
  -4   4   0      289.65      365.49      5.85 o 
  -3   4   0      386.76      408.17      4.75 o 
  -2   4   0     2734.08     2856.70     33.22 o 
  -1   4   0      304.42      285.91      4.13 o 
   0   4   0        4.84        1.61      0.55 o 
   1   4   0        1.27        0.46      1.60 o 
   2   4   0       13.05       15.23      2.48 o 
   3   4   0       43.90       39.75      3.75 o 
   4   4   0      393.81      346.89     10.28 o 
   5   4   0       33.06       18.49      3.86 o 
   6   4   0      224.30      201.46      8.51 o 
   7   4   0      185.82      183.66      9.79 o 
   8   4   0       40.60       47.48      5.65 o 
   9   4   0      116.54      126.24     11.00 o 
 -12   5   0       68.99       79.68      5.34 o 
 -11   5   0       28.88       32.72      3.61 o 
 -10   5   0      179.60      166.41      6.18 o 
  -9   5   0       98.20       84.39      3.99 o 
  -8   5   0      191.87      163.11      4.38 o 
  -7   5   0       11.53       15.42      1.69 o 
  -6   5   0      982.91      978.31     12.81 o 
  -5   5   0        0.93        3.46      0.94 o 
  -4   5   0     1106.92     1182.91     15.55 o 
  -3   5   0      126.01      109.52      2.50 o 
  -2   5   0      156.33      156.63      3.24 o 
  -1   5   0      114.48      140.08      3.16 o 
   0   5   0     1653.66     1609.82     19.15 o 
   1   5   0      186.82      173.86      4.39 o 
   2   5   0        2.01        0.75      2.36 o 
   3   5   0      290.20      290.67      9.39 o 
   4   5   0      668.50      617.91     15.34 o 
   5   5   0      419.28      418.30     19.24 o 
   6   5   0      127.47      122.34      7.36 o 
   7   5   0        5.83       -0.77      3.34 o 
   8   5   0       23.43       16.05      5.08 o 
 -12   6   0       25.50       30.53      4.07 o 
 -11   6   0       82.82       82.76      5.35 o 
 -10   6   0       12.59       13.47      4.15 o 
  -9   6   0      110.80      110.20      5.03 o 
  -8   6   0     1971.28     1916.74     32.70 o 
  -7   6   0        8.49        8.24      1.63 o 
  -6   6   0      263.96      242.90      5.59 o 
  -5   6   0       54.79       42.25      2.33 o 
  -4   6   0      145.46      142.95      2.57 o 
  -3   6   0        1.08       -0.66      0.76 o 
  -2   6   0      129.58      120.72      2.86 o 
  -1   6   0      200.75      204.94      4.17 o 
   0   6   0      155.28      135.19      3.16 o 
   1   6   0      190.71      187.11      4.90 o 
   2   6   0      799.06      790.41     17.90 o 
   3   6   0      147.03      140.05      7.02 o 
   4   6   0       77.55       73.42      9.60 o 
   5   6   0       15.29       11.29      3.64 o 
   6   6   0      120.95      125.94      7.85 o 
   7   6   0       18.73       11.77      7.55 o 
 -12   7   0       52.32       53.34      6.32 o 
 -11   7   0       40.48       47.72      5.11 o 
 -10   7   0        1.70       -0.72      2.29 o 
  -9   7   0       10.83       12.51      3.05 o 
  -8   7   0      125.89      116.21      5.04 o 
  -7   7   0      115.19      102.90      3.92 o 
  -6   7   0      388.23      356.57      8.54 o 
  -5   7   0       39.98       45.03      3.14 o 
  -4   7   0      291.53      284.76      4.89 o 
  -3   7   0        1.18        1.55      0.91 o 
  -2   7   0      128.38      134.47      3.29 o 
  -1   7   0       42.19       52.19      2.52 o 
   0   7   0      109.29       96.31      5.16 o 
   1   7   0      518.08      503.37      9.57 o 
   2   7   0      375.54      393.88     11.75 o 
   3   7   0       36.59       34.78      4.53 o 
   4   7   0       43.11       43.51      5.18 o 
   5   7   0      186.59      202.25      9.36 o 
   6   7   0       25.28       39.12      5.72 o 
 -12   8   0       65.42       76.06      7.59 o 
 -11   8   0       43.49       44.22      5.07 o 
 -10   8   0        8.93        9.36      3.05 o 
  -9   8   0      342.32      330.12     10.58 o 
  -8   8   0       16.15       14.11      3.37 o 
  -7   8   0       47.96       50.36      4.90 o 
  -6   8   0        0.24        2.49      2.35 o 
  -5   8   0       36.75       38.81      3.05 o 
  -4   8   0       84.23       68.52      2.87 o 
  -3   8   0      297.61      289.62      5.67 o 
  -2   8   0        0.94        3.28      1.26 o 
  -1   8   0       15.37       10.60      2.06 o 
   0   8   0        0.06       -1.29      1.52 o 
   1   8   0       81.36       77.24      5.92 o 
   2   8   0       48.64       57.28      5.67 o 
   3   8   0      398.79      413.87     13.09 o 
   4   8   0       56.83       61.70      6.18 o 
   5   8   0       53.11       44.18      5.96 o 
 -12   9   0        9.66       14.28      5.30 o 
 -11   9   0        2.43        7.15      3.62 o 
 -10   9   0       39.29       43.58      4.86 o 
  -9   9   0        0.13        2.33      2.66 o 
  -8   9   0      222.34      210.29      8.31 o 
  -7   9   0       69.01       71.56      5.56 o 
  -6   9   0        0.16       -1.47      1.63 o 
  -5   9   0      162.38      147.09      3.89 o 
  -4   9   0        0.83        1.44      0.86 o 
  -3   9   0       27.68       16.88      2.04 o 
  -2   9   0       21.00       22.74      3.07 o 
  -1   9   0       85.02       82.73      5.03 o 
   0   9   0       65.96       56.86      3.53 o 
   1   9   0        0.02       -2.94      2.94 o 
   2   9   0       11.88       13.80      4.72 o 
   3   9   0      224.97      219.50     10.03 o 
   4   9   0       38.96       48.95     10.54 o 
 -11  10   0       17.75       30.39     11.64 o 
 -10  10   0      134.40      146.73     10.01 o 
  -9  10   0        6.97        3.74      3.03 o 
  -8  10   0        3.19        3.28      2.73 o 
  -7  10   0       26.66       24.71      3.88 o 
  -6  10   0       53.09       53.50      6.04 o 
  -5  10   0       31.18       27.76      2.54 o 
  -4  10   0       76.03       85.99      3.95 o 
  -3  10   0        0.28        2.16      1.69 o 
  -2  10   0        2.76        0.76      1.64 o 
  -1  10   0       96.30       92.81      3.82 o 
   0  10   0        4.51        2.11      1.85 o 
   1  10   0       10.93       15.49      5.94 o 
   2  10   0       24.96       26.03      5.01 o 
   3  10   0      109.06      122.73      8.34 o 
 -11  11   0       25.69       30.36      8.76 o 
 -10  11   0        0.68       -0.79     12.61 o 
  -9  11   0        2.71       10.93      6.64 o 
  -8  11   0       89.26       98.36      6.72 o 
  -7  11   0       41.75       46.20      5.09 o 
  -6  11   0        2.36        3.80      2.34 o 
  -5  11   0        2.15        0.55      1.17 o 
  -4  11   0      120.26      123.71      6.87 o 
  -3  11   0       12.46       12.00      3.47 o 
  -2  11   0       25.59       26.63      3.32 o 
  -1  11   0       12.65        7.82      2.07 o 
   0  11   0       19.24       24.06      4.89 o 
   1  11   0       32.48       37.31      5.72 o 
  -9  12   0       20.29       26.25      5.30 o 
  -8  12   0       38.66       52.19      8.88 o 
  -7  12   0       16.45       17.70      4.95 o 
  -6  12   0       11.56       16.27      3.88 o 
  -5  12   0       92.54       97.18      5.48 o 
  -4  12   0       15.62       18.81      2.92 o 
  -3  12   0        8.45        5.90      2.19 o 
  -2  12   0      120.94      126.98      5.11 o 
  -1  12   0        9.47        7.25      2.10 o 
  -7  13   0        8.20        6.40      3.05 o 
  -6  13   0        6.81        4.85      3.41 o 
  -5  13   0        0.69        1.98      2.20 o 
  -4  13   0        5.10       11.00      5.86 o 
   3 -13   1       82.05       91.37     10.87 o 
   4 -13   1      146.19      162.21      5.81 o 
   5 -13   1       38.98       43.81      3.33 o 
   6 -13   1        1.23        3.08      2.86 o 
   8 -13   1       10.16       19.02      6.24 o 
   0 -12   1       64.02       83.29      5.27 o 
   1 -12   1       22.64       26.93      3.01 o 
   2 -12   1        1.22        0.43      2.01 o 
   3 -12   1       32.66       40.30      3.44 o 
   4 -12   1       10.00       10.86      2.32 o 
   5 -12   1        2.52        0.35      1.73 o 
   6 -12   1       15.30       16.87      3.60 o 
   7 -12   1        3.16       10.37      4.00 o 
   8 -12   1       10.39        9.62      4.57 o 
   9 -12   1       35.80       36.53      5.89 o 
  -2 -11   1        7.68       13.96      4.56 o 
  -1 -11   1       63.06       77.17      7.07 o 
   0 -11   1       26.90       33.78      3.70 o 
   1 -11   1        2.62        0.92      1.83 o 
   2 -11   1        4.26        2.75      1.90 o 
   3 -11   1       67.36       70.33      5.59 o 
   4 -11   1      220.60      206.32      6.13 o 
   5 -11   1       62.66       70.01      4.20 o 
   6 -11   1        4.92       -0.53      2.52 o 
   7 -11   1        5.56       -0.24      4.28 o 
   8 -11   1      139.46      155.07     10.66 o 
   9 -11   1      212.96      223.84      9.41 o 
  10 -11   1       11.85        5.14      3.37 o 
  11 -11   1        8.39        8.34      3.71 o 
  -3 -10   1       22.48       26.22      4.94 o 
  -2 -10   1        5.66        9.64      4.17 o 
  -1 -10   1        0.20        2.15      4.99 o 
   0 -10   1      113.55      116.87      6.11 o 
   1 -10   1       10.42       14.64      2.08 o 
   2 -10   1       24.63       20.63      2.49 o 
   3 -10   1       34.72       25.16      2.69 o 
   4 -10   1      348.71      363.80      7.53 o 
   5 -10   1       76.28       74.25      3.10 o 
   6 -10   1      100.26      103.48      5.07 o 
   7 -10   1        5.98        1.58      3.77 o 
   8 -10   1       64.40       68.67      5.75 o 
   9 -10   1       26.32       39.55      4.70 o 
  10 -10   1        3.10        4.10      3.16 o 
  11 -10   1       30.99       44.05      7.30 o 
  -5  -9   1       77.03       72.35      7.16 o 
  -4  -9   1       35.42       30.21      5.22 o 
  -3  -9   1       17.43       15.29      4.66 o 
  -2  -9   1        7.67        7.04      3.69 o 
  -1  -9   1      127.34      135.15      7.29 o 
   0  -9   1       49.75       42.95      3.21 o 
   1  -9   1      152.19      143.07      4.31 o 
   2  -9   1      249.91      229.81      8.05 o 
   3  -9   1      528.61      510.89      8.36 o 
   4  -9   1        1.37       -0.18      1.50 o 
   5  -9   1      302.37      271.87      5.92 o 
   6  -9   1       15.37       11.32      2.98 o 
   7  -9   1      262.21      241.43      8.70 o 
   8  -9   1        8.10       10.91      3.06 o 
   9  -9   1        1.13        2.42      2.32 o 
  10  -9   1       52.20       58.16      5.55 o 
  11  -9   1       90.00       88.14      7.35 o 
  12  -9   1      142.11      160.22      9.47 o 
  -6  -8   1       68.27       60.08      6.59 o 
  -5  -8   1       30.25       30.11      8.41 o 
  -4  -8   1        4.02        2.38      4.84 o 
  -3  -8   1      229.13      228.75      9.94 o 
  -2  -8   1        6.29        6.93      3.29 o 
  -1  -8   1      436.93      399.29      8.25 o 
   0  -8   1        0.35        3.36      1.72 o 
   1  -8   1        1.26        1.75      1.43 o 
   2  -8   1       17.79       16.14      2.47 o 
   3  -8   1      230.67      226.05      4.93 o 
   4  -8   1      102.62       90.55      3.17 o 
   5  -8   1      196.84      198.88      6.69 o 
   6  -8   1       37.50       36.47      3.88 o 
   7  -8   1        2.74        4.46      2.44 o 
   8  -8   1      172.90      158.30      6.95 o 
   9  -8   1       33.06       34.00      4.19 o 
  10  -8   1        6.10        4.65      2.45 o 
  11  -8   1       12.99       11.28      3.93 o 
  12  -8   1       62.24       64.40      8.15 o 
  -7  -7   1       10.65       10.02      6.05 o 
  -6  -7   1        1.34       -0.46      3.46 o 
  -5  -7   1        3.31        5.11      3.34 o 
  -4  -7   1       33.25       31.85      4.51 o 
  -3  -7   1      737.95      726.16     17.50 o 
  -2  -7   1       16.27       22.16      3.83 o 
  -1  -7   1      143.17      132.14      4.29 o 
   0  -7   1        7.01        7.42      2.89 o 
   1  -7   1      305.43      291.21      5.40 o 
   2  -7   1       20.55       14.13      1.41 o 
   3  -7   1      386.57      381.23     10.05 o 
   4  -7   1      460.90      432.87      7.66 o 
   5  -7   1       94.61      105.17      4.61 o 
   6  -7   1      410.80      369.65     10.22 o 
   7  -7   1       30.29       30.77      2.82 o 
   8  -7   1       37.03       26.50      3.69 o 
   9  -7   1        1.39       -0.53      1.76 o 
  10  -7   1       63.67       62.54      5.69 o 
  11  -7   1       26.48       24.75      3.48 o 
  12  -7   1      106.43      125.75      8.16 o 
  -8  -6   1       69.88       68.75      7.05 o 
  -7  -6   1      141.61      141.73      8.32 o 
  -6  -6   1        3.91        2.67      3.32 o 
  -5  -6   1        0.03       -2.89      5.29 o 
  -4  -6   1       49.91       57.22      8.09 o 
  -3  -6   1      115.14      103.27      6.19 o 
  -2  -6   1      142.55      141.41      9.73 o 
  -1  -6   1      521.66      500.68      9.15 o 
   0  -6   1       89.97      104.03      2.83 o 
   1  -6   1        0.02        2.63      1.03 o 
   2  -6   1      359.41      335.08      4.94 o 
   3  -6   1        2.15        4.12      1.03 o 
   4  -6   1        0.19        1.80      0.67 o 
   5  -6   1       16.27       12.44      1.70 o 
   6  -6   1      178.34      167.71      5.15 o 
   7  -6   1       15.61       14.81      1.91 o 
   8  -6   1     1412.10     1251.28     20.57 o 
   9  -6   1       41.87       31.08      3.33 o 
  10  -6   1      329.72      305.21      8.54 o 
  11  -6   1       64.36       56.85      4.20 o 
  12  -6   1      119.00      123.77      8.95 o 
  -9  -5   1       22.71       37.36      7.89 o 
  -8  -5   1       14.51       13.09      4.32 o 
  -7  -5   1       57.48       64.56     15.05 o 
  -6  -5   1       50.07       43.63      4.89 o 
  -5  -5   1        3.90        0.52      2.63 o 
  -4  -5   1      868.97      861.31     19.09 o 
  -3  -5   1      241.77      254.18      8.37 o 
  -2  -5   1      137.48      127.95      5.67 o 
  -1  -5   1      317.62      329.25      5.54 o 
   0  -5   1      244.68      250.05      4.63 o 
   1  -5   1      234.58      217.39      3.60 o 
   2  -5   1      408.92      439.22      6.43 o 
   3  -5   1       52.40       33.42      2.28 o 
   4  -5   1      408.56      406.96      7.32 o 
   5  -5   1       79.38       70.51      2.21 o 
   6  -5   1       64.21       56.39      2.89 o 
   7  -5   1        2.19        2.91      1.54 o 
   8  -5   1        1.81       -0.24      0.99 o 
   9  -5   1        0.08        0.56      1.52 o 
  10  -5   1       16.88       12.26      1.62 o 
  11  -5   1      349.61      371.81      9.90 o 
  12  -5   1      140.86      126.70      6.71 o 
  -9  -4   1      181.18      200.29      9.80 o 
  -8  -4   1      280.04      281.04     10.85 o 
  -7  -4   1       15.32       13.87      3.66 o 
  -6  -4   1        0.52       -2.94      2.94 o 
  -5  -4   1        6.28        8.04      3.06 o 
  -4  -4   1      468.26      443.61     11.60 o 
  -3  -4   1       28.49       20.33      2.84 o 
  -2  -4   1      470.70      468.17     10.67 o 
  -1  -4   1      132.87      104.92      2.54 o 
   0  -4   1      789.68      785.58      9.82 o 
   1  -4   1       75.56       63.62      1.75 o 
   2  -4   1       53.16       57.26      1.84 o 
   3  -4   1      263.07      281.39      6.76 o 
   4  -4   1      503.69      475.69      6.57 o 
   5  -4   1        8.20        7.31      1.03 o 
   6  -4   1      492.96      468.33      8.04 o 
   7  -4   1     1577.98     1478.98     19.90 o 
   8  -4   1       30.83       33.87      3.50 o 
   9  -4   1        0.13        0.06      0.87 o 
  10  -4   1      151.22      135.01      5.94 o 
  11  -4   1      151.38      159.82      6.98 o 
  12  -4   1        3.42        1.77      2.87 o 
 -10  -3   1        0.04        0.53      7.10 o 
  -9  -3   1       46.45       39.68      7.82 o 
  -8  -3   1       55.12       58.99     10.83 o 
  -7  -3   1      243.94      227.37      8.92 o 
  -6  -3   1      965.38      907.84     20.01 o 
  -5  -3   1     1479.54     1544.28     41.28 o 
  -4  -3   1       32.67       27.41      2.09 o 
  -3  -3   1       98.40      107.27      3.17 o 
  -2  -3   1      390.20      442.13     11.99 o 
  -1  -3   1      325.81      332.91     11.37 o 
   0  -3   1       41.26       45.33      1.45 o 
   1  -3   1      444.59      399.36      6.53 o 
   2  -3   1     1307.15     1205.65     12.65 o 
   3  -3   1       21.67       24.57      1.03 o 
   4  -3   1      186.01      179.45      4.67 o 
   5  -3   1       16.84       14.58      1.15 o 
   6  -3   1       33.38       38.07      2.40 o 
   7  -3   1        0.01       -1.03      1.03 o 
   8  -3   1      187.68      166.98      3.69 o 
   9  -3   1        2.05        3.21      1.90 o 
  10  -3   1        0.33       -1.51      1.72 o 
  11  -3   1       72.88       78.41      5.21 o 
  12  -3   1      112.33      119.85      6.55 o 
 -10  -2   1        0.01        2.63      3.53 o 
  -9  -2   1      782.85      867.00     21.25 o 
  -8  -2   1        0.25       -0.20      2.70 o 
  -7  -2   1        0.89       -0.37      2.53 o 
  -6  -2   1       94.66       80.40      4.11 o 
  -5  -2   1      293.61      283.72      4.61 o 
  -4  -2   1       41.08       56.23      1.62 o 
  -3  -2   1     1139.47     1208.65     13.60 o 
  -2  -2   1        1.16        1.88      0.78 o 
  -1  -2   1       95.02       82.93      1.77 o 
   0  -2   1     1416.65     1432.24     15.06 o 
   1  -2   1      133.98      124.72      2.11 o 
   2  -2   1       85.52       76.10      3.63 o 
   3  -2   1      442.90      433.36      7.56 o 
   4  -2   1       11.28       14.95      1.26 o 
   5  -2   1       14.42       19.73      1.36 o 
   6  -2   1     1025.15     1000.09     13.29 o 
   7  -2   1      361.47      341.52      6.02 o 
   8  -2   1        2.59       -1.30      2.06 o 
   9  -2   1       89.01       78.35      4.60 o 
  10  -2   1       25.88       18.30      4.79 o 
  11  -2   1       21.45       30.12      5.08 o 
  12  -2   1        4.42        8.93      2.78 o 
 -11  -1   1       31.34       24.46      5.02 o 
 -10  -1   1        7.56        3.18      3.38 o 
  -9  -1   1       30.64       29.48      5.48 o 
  -8  -1   1       25.70       27.37      4.04 o 
  -7  -1   1      165.90      149.53      3.77 o 
  -6  -1   1        0.00       -1.08      1.08 o 
  -5  -1   1       65.31       65.01      1.98 o 
  -4  -1   1     2872.43     3142.22     31.32 o 
  -3  -1   1      614.38      678.85      8.00 o 
  -2  -1   1       30.60       35.72      1.45 o 
  -1  -1   1      446.52      410.94      5.81 o 
   0  -1   1      276.52      275.95      6.26 o 
   1  -1   1      392.48      459.22     26.08 o 
   2  -1   1     5027.98     5611.04    277.32 o 
   3  -1   1      281.06      307.23      6.20 o 
   4  -1   1     1835.81     2000.90     21.41 o 
   5  -1   1      227.14      221.00      3.74 o 
   6  -1   1      244.71      243.89      4.98 o 
   7  -1   1       84.18       70.60      3.95 o 
   8  -1   1       60.70       74.08      4.25 o 
   9  -1   1        0.02       -1.47      2.80 o 
  10  -1   1      135.18      131.43      8.04 o 
  11  -1   1       26.06       24.36      5.08 o 
 -11   0   1       17.33       20.73     10.70 o 
 -10   0   1      103.25      107.57      7.19 o 
  -9   0   1      232.38      225.92      9.17 o 
  -8   0   1      201.46      170.57      4.28 o 
  -7   0   1      190.80      175.58      4.70 o 
  -6   0   1       29.13       31.64      1.75 o 
  -5   0   1      131.11      132.33      3.00 o 
  -4   0   1      153.08      131.75      2.96 o 
  -3   0   1      739.66      790.85      9.90 o 
  -2   0   1     3065.49     3336.24     61.51 o 
  -1   0   1      199.24      234.55      3.55 o 
   0   0   1       37.25       47.02      1.61 o 
   1   0   1      627.37      717.27     12.71 o 
   2   0   1     4090.21     4519.21     57.39 o 
   3   0   1      520.14      546.87      6.35 o 
   4   0   1      220.13      271.90      4.91 o 
   5   0   1       97.21       80.43      3.41 o 
   6   0   1      105.55       91.88      4.06 o 
   7   0   1      470.20      404.84      8.51 o 
   8   0   1      116.48      119.42      7.14 o 
   9   0   1       51.65       48.11      5.52 o 
  10   0   1        9.76       14.27      4.25 o 
  11   0   1       35.90       44.01     12.27 o 
 -12   1   1      278.49      314.66      9.68 o 
 -11   1   1      118.19      132.62      8.05 o 
 -10   1   1       22.75       18.18      4.01 o 
  -9   1   1        0.30       -0.01      1.55 o 
  -8   1   1     1621.02     1594.68     21.56 o 
  -7   1   1     1120.63     1176.04     18.81 o 
  -6   1   1     1097.86     1221.28     14.78 o 
  -5   1   1      200.28      199.71      3.70 o 
  -4   1   1      498.62      549.49      7.08 o 
  -3   1   1      237.23      247.95      3.48 o 
  -2   1   1        2.71        1.23      0.38 o 
  -1   1   1      288.87      330.05      9.83 o 
   0   1   1     2489.00     2627.00     29.24 o 
   1   1   1     1105.78     1103.60     16.95 o 
   2   1   1      322.67      327.60      4.61 o 
   3   1   1      420.61      424.09      6.20 o 
   4   1   1      786.18      798.22     10.76 o 
   5   1   1        2.99        3.96      2.13 o 
   6   1   1      243.11      231.47      6.84 o 
   7   1   1       69.46       84.94      6.23 o 
   8   1   1        3.04        9.95      3.56 o 
   9   1   1       17.57       21.71      6.06 o 
  10   1   1      167.23      161.99      9.16 o 
 -12   2   1      104.60      130.64      6.91 o 
 -11   2   1      109.66      100.12      5.43 o 
 -10   2   1       18.32       19.86      2.43 o 
  -9   2   1        0.18       -0.09      1.57 o 
  -8   2   1      400.01      405.25      7.00 o 
  -7   2   1       25.14       29.21      1.95 o 
  -6   2   1        2.55        2.99      0.80 o 
  -5   2   1      165.74      185.50      3.24 o 
  -4   2   1      100.12       88.89      2.20 o 
  -3   2   1       91.31       85.13      2.10 o 
  -2   2   1      349.55      331.87      5.16 o 
  -1   2   1     9489.30     9471.55    125.94 o 
   0   2   1      258.65      255.91      3.29 o 
   1   2   1      170.26      150.94      3.25 o 
   2   2   1      535.34      556.08     12.48 o 
   3   2   1      628.90      701.36     10.28 o 
   4   2   1      133.67      117.71      3.28 o 
   5   2   1      111.76      107.17      4.42 o 
   6   2   1       14.98       14.51      4.87 o 
   7   2   1       97.73      130.11      7.34 o 
   8   2   1        0.50       -2.78      2.78 o 
   9   2   1        6.87        2.81      4.46 o 
  10   2   1        0.09       -2.81      3.60 o 
 -12   3   1       80.02       76.51      5.53 o 
 -11   3   1      155.79      158.29      6.04 o 
 -10   3   1       10.77       11.86      2.11 o 
  -9   3   1      424.30      385.43      7.13 o 
  -8   3   1        6.38        3.46      1.51 o 
  -7   3   1      207.97      198.31      4.37 o 
  -6   3   1      445.87      429.26      6.66 o 
  -5   3   1       77.61       84.64      2.11 o 
  -4   3   1     2228.18     2280.96     25.11 o 
  -3   3   1       88.24       78.00      2.07 o 
  -2   3   1        1.87        1.11      0.62 o 
  -1   3   1        3.29        6.38      0.79 o 
   0   3   1     2959.04     2918.21     31.04 o 
   1   3   1      107.20      105.07      2.90 o 
   2   3   1       28.87       26.61      2.70 o 
   3   3   1       23.86       16.71      2.67 o 
   4   3   1      656.07      659.93     15.36 o 
   5   3   1      274.91      259.24      9.21 o 
   6   3   1       92.77       88.92      6.22 o 
   7   3   1       50.55       50.12      5.42 o 
   8   3   1       23.35       21.42      4.50 o 
   9   3   1       49.39       34.46      5.41 o 
 -12   4   1       43.85       46.72      4.22 o 
 -11   4   1       43.25       37.22      3.70 o 
 -10   4   1       55.48       58.81      3.74 o 
  -9   4   1        9.02        8.34      1.68 o 
  -8   4   1      145.60      129.32      3.79 o 
  -7   4   1       36.29       38.47      2.20 o 
  -6   4   1      154.89      158.54      3.94 o 
  -5   4   1      855.28      871.28     12.34 o 
  -4   4   1      250.11      233.42      4.34 o 
  -3   4   1        0.74        2.23      0.65 o 
  -2   4   1      125.49      137.63      2.77 o 
  -1   4   1       51.22       39.47      2.44 o 
   0   4   1      348.94      368.16      4.16 o 
   1   4   1      225.06      205.22      4.60 o 
   2   4   1      146.71      139.18      5.77 o 
   3   4   1      155.29      155.94      6.74 o 
   4   4   1        5.02        8.33      3.16 o 
   5   4   1        7.65        1.87      2.90 o 
   6   4   1       15.38       12.20      3.76 o 
   7   4   1      138.93      139.12      8.36 o 
   8   4   1       52.84       59.07      6.46 o 
   9   4   1       25.61       32.96      7.53 o 
 -13   5   1        0.14        8.33      5.58 o 
 -12   5   1        0.23        0.82      2.63 o 
 -11   5   1        0.23        0.52      2.85 o 
 -10   5   1       20.47       19.02      2.53 o 
  -9   5   1      365.63      323.07      6.51 o 
  -8   5   1      468.60      475.42      8.00 o 
  -7   5   1        4.69        3.08      1.20 o 
  -6   5   1       17.48       15.82      1.73 o 
  -5   5   1       60.48       59.48      2.71 o 
  -4   5   1     1440.17     1386.76     17.90 o 
  -3   5   1      522.71      482.04      6.49 o 
  -2   5   1     2759.77     2880.05     34.36 o 
  -1   5   1     1357.99     1349.01     19.80 o 
   0   5   1      120.76      129.95      2.55 o 
   1   5   1       59.32       49.63      4.52 o 
   2   5   1      825.48      837.41     18.29 o 
   3   5   1       92.01       94.47      6.24 o 
   4   5   1       15.98       17.20      3.62 o 
   5   5   1        7.79       15.19      3.69 o 
   6   5   1       14.24       11.59      3.90 o 
   7   5   1       31.99       28.86      5.14 o 
   8   5   1       24.40       23.23      5.05 o 
 -13   6   1        1.54        2.27      4.85 o 
 -12   6   1      187.98      172.59      7.77 o 
 -11   6   1      132.61      119.17      5.63 o 
 -10   6   1        2.35        1.33      1.82 o 
  -9   6   1        1.90        6.22      2.83 o 
  -8   6   1      251.52      258.24      6.22 o 
  -7   6   1      490.70      462.77      8.62 o 
  -6   6   1      370.36      344.95      8.10 o 
  -5   6   1      127.19      127.18      3.66 o 
  -4   6   1      147.89      157.08      3.28 o 
  -3   6   1      124.59      119.10      2.99 o 
  -2   6   1      103.76      114.28      2.95 o 
  -1   6   1      515.07      557.62      7.44 o 
   0   6   1      222.78      226.70      5.77 o 
   1   6   1      950.35      885.44     14.73 o 
   2   6   1       84.42       83.93      5.90 o 
   3   6   1       90.29       92.09      6.13 o 
   4   6   1        0.76       -1.07      5.02 o 
   5   6   1       10.09        9.48      3.69 o 
   6   6   1       88.71       91.06      7.41 o 
   7   6   1       78.56       91.38      7.91 o 
 -12   7   1        6.60       13.35      3.68 o 
 -11   7   1       11.15        5.78      2.85 o 
 -10   7   1       50.85       36.47      4.17 o 
  -9   7   1       64.73       53.15      4.25 o 
  -8   7   1        1.46        2.52      1.22 o 
  -7   7   1       10.93        7.51      1.59 o 
  -6   7   1     1463.50     1378.99     22.33 o 
  -5   7   1      170.76      174.08      4.62 o 
  -4   7   1        0.47        0.75      1.01 o 
  -3   7   1       65.75       59.43      2.36 o 
  -2   7   1      227.68      218.14      4.65 o 
  -1   7   1       54.51       51.44      3.39 o 
   0   7   1       38.47       31.17      2.71 o 
   1   7   1      141.53      154.56      5.66 o 
   2   7   1       30.67       35.32      8.80 o 
   3   7   1        1.09        4.17      3.23 o 
   4   7   1        0.85       -2.79      3.07 o 
   5   7   1        3.45        1.45      4.89 o 
   6   7   1        0.02        2.55      6.14 o 
 -12   8   1       52.64       46.82      6.12 o 
 -11   8   1       31.99       36.08      6.78 o 
 -10   8   1       56.15       47.61      4.31 o 
  -9   8   1      365.61      323.69      9.05 o 
  -8   8   1       22.03       31.52      3.95 o 
  -7   8   1      126.20      117.45      5.19 o 
  -6   8   1     1012.01      959.93     17.02 o 
  -5   8   1       64.22       68.70      3.83 o 
  -4   8   1      652.07      621.77      8.78 o 
  -3   8   1       66.72       58.57      3.19 o 
  -2   8   1      239.31      220.91      7.99 o 
  -1   8   1      341.61      329.89      7.96 o 
   0   8   1      145.82      148.67      5.11 o 
   1   8   1      110.45      109.47      7.67 o 
   2   8   1       30.18       39.47      5.00 o 
   3   8   1       26.10       25.00      4.55 o 
   4   8   1       40.97       36.53      5.47 o 
   5   8   1      455.20      483.73     15.80 o 
 -12   9   1        0.20        4.02      8.04 o 
 -11   9   1        2.33        2.49      3.14 o 
 -10   9   1       12.84       16.40      3.77 o 
  -9   9   1       12.45       11.08      2.80 o 
  -8   9   1       21.99       22.05      3.15 o 
  -7   9   1       11.39        9.13      2.47 o 
  -6   9   1       52.92       43.12      3.02 o 
  -5   9   1       16.28       15.09      2.49 o 
  -4   9   1      487.59      450.06      7.79 o 
  -3   9   1        1.47        2.66      1.55 o 
  -2   9   1       51.99       46.56      2.98 o 
  -1   9   1        0.61        3.79      1.97 o 
   0   9   1        6.62        7.60      3.99 o 
   1   9   1       33.38       33.30      4.97 o 
   2   9   1        0.01       -0.92      3.40 o 
   3   9   1        4.94       -3.33      3.33 o 
   4   9   1       41.85       36.65      5.80 o 
 -11  10   1       48.45       62.02      7.78 o 
 -10  10   1       35.47       35.64      8.82 o 
  -9  10   1       40.18       55.03      7.69 o 
  -8  10   1       10.49        7.93      3.52 o 
  -7  10   1       13.63        4.87      4.61 o 
  -6  10   1        6.27        4.97      2.17 o 
  -5  10   1      145.41      149.54      6.95 o 
  -4  10   1       62.54       66.26      3.75 o 
  -3  10   1       91.30       65.69      7.00 o 
  -2  10   1       20.84       19.10      2.30 o 
  -1  10   1      114.66      124.36      5.19 o 
   0  10   1      369.14      395.93      9.07 o 
   1  10   1       51.31       66.93      6.83 o 
   2  10   1      110.95      124.33      8.74 o 
 -10  11   1        3.41        8.94      6.11 o 
  -9  11   1      165.34      162.29      8.20 o 
  -8  11   1       37.32       38.88      5.06 o 
  -7  11   1        0.28        2.53      4.02 o 
  -6  11   1       47.78       60.96      5.83 o 
  -5  11   1      241.82      233.64      6.47 o 
  -4  11   1        5.19        4.38      1.85 o 
  -3  11   1       54.70       62.43      3.99 o 
  -2  11   1        0.04       -0.33      2.14 o 
  -1  11   1       30.60       28.09      2.67 o 
   0  11   1       88.65      104.96     23.37 o 
   1  11   1        0.32        0.76      9.97 o 
  -9  12   1       44.66       50.54      6.75 o 
  -8  12   1       53.15       61.18      6.59 o 
  -7  12   1       34.41       41.52      5.12 o 
  -6  12   1      207.43      234.44     18.96 o 
  -5  12   1       35.25       36.98      3.20 o 
  -4  12   1        0.03        1.52      1.61 o 
  -3  12   1        8.39        8.20      2.31 o 
  -2  12   1       45.89       43.12      4.87 o 
   2 -13   2        3.34        0.95      2.45 o 
   3 -13   2       48.32       56.84      4.08 o 
   4 -13   2       19.06       23.13      2.84 o 
   5 -13   2      205.82      222.53      6.61 o 
   6 -13   2        2.44        2.87      2.97 o 
   7 -13   2       52.01       71.33      6.35 o 
   8 -13   2       26.62       40.84      9.37 o 
  -1 -12   2       17.77       23.95      4.54 o 
   0 -12   2        0.61       -2.80      2.80 o 
   1 -12   2      116.22      118.41      4.93 o 
   2 -12   2       22.35       23.23      6.58 o 
   3 -12   2        9.69        9.56      2.35 o 
   4 -12   2       45.42       50.30      3.64 o 
   5 -12   2       42.69       34.62      3.41 o 
   6 -12   2       54.78       55.05      4.65 o 
   7 -12   2       51.86       56.52      5.66 o 
   8 -12   2       22.13       24.38      5.69 o 
   9 -12   2        2.64        1.74      3.46 o 
  10 -12   2        9.95       18.18      4.19 o 
  -2 -11   2       23.42       25.22      4.96 o 
  -1 -11   2       86.02      100.90      5.56 o 
   0 -11   2       26.31       22.85      2.35 o 
   1 -11   2        6.37        4.64      2.27 o 
   2 -11   2       69.45       65.76      3.83 o 
   3 -11   2       30.90       25.52      2.77 o 
   4 -11   2      193.18      198.09      5.96 o 
   5 -11   2       66.63       67.92      4.57 o 
   6 -11   2       13.33       13.15      2.54 o 
   7 -11   2        0.02        6.94      2.28 o 
   8 -11   2      123.75      119.36      7.19 o 
   9 -11   2        0.03       -1.34      2.67 o 
  10 -11   2      238.47      276.39     12.43 o 
  -4 -10   2        0.60        4.53      3.90 o 
  -3 -10   2      180.71      203.76      9.69 o 
  -2 -10   2        3.20        8.47      3.77 o 
  -1 -10   2      339.91      389.81     21.22 o 
   0 -10   2      115.33      125.61      5.90 o 
   1 -10   2       61.52       58.97      3.45 o 
   2 -10   2       70.62       53.63      3.39 o 
   3 -10   2       33.76       33.72      2.91 o 
   4 -10   2      233.30      211.60      5.05 o 
   5 -10   2        4.42        3.70      1.39 o 
   6 -10   2       21.69       20.70      3.42 o 
   7 -10   2        0.37        1.32      2.36 o 
   8 -10   2       33.74       45.79      7.88 o 
   9 -10   2       54.86       67.24      5.85 o 
  10 -10   2        5.49       13.08      3.27 o 
  11 -10   2      116.60      136.92     17.13 o 
  -5  -9   2        2.75        2.16      5.35 o 
  -4  -9   2       56.80       54.42      5.91 o 
  -3  -9   2       33.20       41.25      5.07 o 
  -2  -9   2       20.16       18.79      4.01 o 
  -1  -9   2       37.43       41.27      4.77 o 
   0  -9   2        9.89       11.53      1.61 o 
   1  -9   2       33.37       24.88      2.42 o 
   2  -9   2       26.51       14.86      2.00 o 
   3  -9   2      906.52      812.65     11.76 o 
   4  -9   2       10.86       10.23      1.66 o 
   5  -9   2      419.20      380.10      6.66 o 
   6  -9   2       49.14       39.35      5.78 o 
   7  -9   2      100.86       99.29      6.00 o 
   8  -9   2       61.65       68.82      5.66 o 
   9  -9   2       10.79        9.45      2.83 o 
  10  -9   2       41.90       48.73      8.22 o 
  11  -9   2        0.32        1.55      2.38 o 
  12  -9   2        0.10        4.26      3.20 o 
  -6  -8   2      243.97      281.06     11.41 o 
  -5  -8   2       18.68       16.26      4.31 o 
  -4  -8   2       45.26       44.14      5.01 o 
  -3  -8   2        4.19        6.37      3.29 o 
  -2  -8   2      301.48      309.18     10.33 o 
  -1  -8   2      748.08      747.61     13.02 o 
   0  -8   2      158.78      149.57      4.92 o 
   1  -8   2      165.97      157.73      3.37 o 
   2  -8   2       89.11       71.61      3.03 o 
   3  -8   2      846.58      805.17     11.39 o 
   4  -8   2       20.05       21.68      1.89 o 
   5  -8   2     2186.41     2046.12     40.32 o 
   6  -8   2      119.68      110.72      7.99 o 
   7  -8   2       76.64       84.79      5.36 o 
   8  -8   2      211.96      193.87      7.72 o 
   9  -8   2       16.18       18.31      3.29 o 
  10  -8   2       22.74       26.47      3.95 o 
  11  -8   2       21.33       13.30      4.07 o 
  12  -8   2       28.75       42.02      4.87 o 
  -7  -7   2        6.07        8.35      6.07 o 
  -6  -7   2        0.48       -0.19      3.45 o 
  -5  -7   2        0.61       -0.70      2.91 o 
  -4  -7   2        4.87        0.23      2.76 o 
  -3  -7   2       45.84       50.00      4.73 o 
  -2  -7   2        0.12        0.53      2.72 o 
  -1  -7   2      149.78      155.90      4.58 o 
   0  -7   2        0.91       -1.10      1.17 o 
   1  -7   2       99.05       89.38      2.50 o 
   2  -7   2      417.01      375.39      6.22 o 
   3  -7   2       69.69       64.34      2.63 o 
   4  -7   2      504.21      483.89      7.47 o 
   5  -7   2      468.39      441.60     11.54 o 
   6  -7   2        0.46       -1.23      1.23 o 
   7  -7   2       13.72       11.84      2.79 o 
   8  -7   2        6.19        3.70      2.11 o 
   9  -7   2       45.71       43.41      4.94 o 
  10  -7   2       27.49       25.67      3.37 o 
  11  -7   2       19.57       17.11      2.13 o 
  12  -7   2      128.08      132.23      7.30 o 
  -8  -6   2       20.29       38.30      7.58 o 
  -7  -6   2      119.57      111.07      7.33 o 
  -6  -6   2        2.17        2.03      3.06 o 
  -5  -6   2      112.80      113.61      6.60 o 
  -4  -6   2       98.18      123.65      6.58 o 
  -3  -6   2      436.34      424.80     11.54 o 
  -2  -6   2      909.71      836.77     17.93 o 
  -1  -6   2       21.21       25.17      1.52 o 
   0  -6   2      144.56      184.59      3.79 o 
   1  -6   2      461.15      477.35      6.37 o 
   2  -6   2      203.69      186.02      3.39 o 
   3  -6   2      103.42      105.03      3.20 o 
   4  -6   2       31.19       30.14      2.21 o 
   5  -6   2        5.31        2.02      0.80 o 
   6  -6   2       65.82       62.88      3.10 o 
   7  -6   2      829.90      804.47     15.93 o 
   8  -6   2       97.51       77.76      4.34 o 
   9  -6   2       30.21       46.33      3.93 o 
  10  -6   2      462.61      438.52      8.47 o 
  11  -6   2      146.15      146.25      6.38 o 
  12  -6   2        3.90        1.92      2.74 o 
  -9  -5   2        0.71        6.82      5.61 o 
  -8  -5   2        9.48        7.57      3.70 o 
  -7  -5   2       11.33        9.16      5.88 o 
  -6  -5   2       12.97       20.52      3.76 o 
  -5  -5   2        2.22        4.71      2.75 o 
  -4  -5   2       50.12       55.85      4.62 o 
  -3  -5   2      572.09      578.39     21.19 o 
  -2  -5   2      102.11       92.73      5.55 o 
  -1  -5   2        3.12        6.82      0.98 o 
   0  -5   2     1786.17     1842.17     21.71 o 
   1  -5   2     2269.49     2468.26     26.06 o 
   2  -5   2     1145.36     1040.51     12.97 o 
   3  -5   2     1594.07     1604.35     17.14 o 
   4  -5   2      309.72      313.74      6.46 o 
   5  -5   2       45.86       53.25      2.44 o 
   6  -5   2      117.63      113.75      5.71 o 
   7  -5   2      172.69      175.50      4.89 o 
   8  -5   2       90.28       75.29      4.23 o 
   9  -5   2      121.51      106.71      3.67 o 
  10  -5   2       89.97       82.91      4.04 o 
  11  -5   2       49.73       40.63      4.36 o 
  12  -5   2        1.23        6.82      3.42 o 
 -10  -4   2       29.36       22.14      6.91 o 
  -9  -4   2       64.10       59.81      8.41 o 
  -8  -4   2       46.33       46.34      5.28 o 
  -7  -4   2        0.10       -0.43      3.73 o 
  -6  -4   2       12.59       11.36      3.16 o 
  -5  -4   2        3.67        0.96      2.73 o 
  -4  -4   2      302.15      325.25      9.18 o 
  -3  -4   2      393.20      394.68      7.70 o 
  -2  -4   2      221.97      195.89      3.39 o 
  -1  -4   2     1565.67     1676.34     19.47 o 
   0  -4   2        9.73        6.92      0.81 o 
   1  -4   2       38.89       51.62      1.60 o 
   2  -4   2      618.51      660.73      8.54 o 
   3  -4   2      199.37      176.16      3.52 o 
   4  -4   2      641.77      644.37     12.62 o 
   5  -4   2      110.27      111.18      3.39 o 
   6  -4   2      463.86      450.29      8.93 o 
   7  -4   2      160.07      135.62      4.30 o 
   8  -4   2       14.36       11.03      1.45 o 
   9  -4   2      271.33      254.74      5.62 o 
  10  -4   2        0.97        0.61      1.94 o 
  11  -4   2        0.44       -1.19      2.09 o 
  12  -4   2      224.53      221.55      8.59 o 
 -10  -3   2        5.53       -4.33      4.84 o 
  -9  -3   2        7.96        3.43      3.33 o 
  -8  -3   2       67.29       65.06      5.52 o 
  -7  -3   2      183.22      182.16      7.75 o 
  -6  -3   2        1.42       -1.75      2.33 o 
  -5  -3   2      884.35      856.46     12.66 o 
  -4  -3   2      166.19      163.23      3.74 o 
  -3  -3   2      184.95      202.31      3.96 o 
  -2  -3   2       97.73      115.90      2.37 o 
  -1  -3   2     4193.56     4280.14     50.03 o 
   0  -3   2      324.93      299.83      3.61 o 
   1  -3   2      127.22      121.73      2.38 o 
   2  -3   2      677.87      655.92      6.80 o 
   3  -3   2     2786.46     2919.26     45.26 o 
   4  -3   2       35.72       46.34      2.48 o 
   5  -3   2      331.51      340.67      8.30 o 
   6  -3   2      195.26      191.85      4.30 o 
   7  -3   2      147.75      124.51      4.72 o 
   8  -3   2      376.27      325.26      7.01 o 
   9  -3   2       13.34       13.91      1.65 o 
  10  -3   2      310.97      308.86      8.56 o 
  11  -3   2       53.81       55.49      5.24 o 
  12  -3   2      117.41      115.59      6.64 o 
 -11  -2   2       38.02       27.70      7.15 o 
 -10  -2   2       47.16       53.74      7.65 o 
  -9  -2   2       30.35       33.31      4.58 o 
  -8  -2   2      118.38      135.03      7.05 o 
  -7  -2   2       18.67       16.72      3.18 o 
  -6  -2   2       73.48       69.96      2.57 o 
  -5  -2   2      159.37      131.45      2.96 o 
  -4  -2   2       98.41      103.45      2.58 o 
  -3  -2   2      234.96      229.86      4.16 o 
  -2  -2   2      412.74      395.36      5.38 o 
  -1  -2   2      153.64      148.62      2.41 o 
   0  -2   2     4346.43     4594.17    118.01 o 
   1  -2   2       10.51       11.68      0.73 o 
   2  -2   2      152.85      174.15      8.12 o 
   3  -2   2        5.65        2.37      0.79 o 
   4  -2   2        0.22       -0.31      0.52 o 
   5  -2   2      403.98      412.51      5.99 o 
   6  -2   2       93.61       95.51      2.88 o 
   7  -2   2      461.30      414.64      9.55 o 
   8  -2   2       51.94       59.42      5.18 o 
   9  -2   2       38.78       39.46      3.61 o 
  10  -2   2       48.53       40.86      5.43 o 
  11  -2   2      115.76      125.39      8.46 o 
 -11  -1   2       14.17        7.96      5.50 o 
 -10  -1   2      119.49      125.56      8.91 o 
  -9  -1   2      169.75      177.37      8.10 o 
  -8  -1   2       22.46       24.26      3.86 o 
  -7  -1   2       61.20       62.72      2.66 o 
  -6  -1   2      259.55      263.29      4.82 o 
  -5  -1   2      264.20      233.12      4.01 o 
  -4  -1   2      597.38      609.02      7.59 o 
  -3  -1   2      361.30      369.21      4.81 o 
  -2  -1   2     2078.35     2109.64     24.09 o 
  -1  -1   2     2170.09     2402.57     38.72 o 
   0  -1   2        4.93        1.87      0.40 o 
   1  -1   2       98.42      121.65      2.74 o 
   2  -1   2      896.55      975.79     17.12 o 
   3  -1   2        1.24       -0.10      0.45 o 
   4  -1   2     1043.23     1076.38     16.79 o 
   5  -1   2      324.33      334.93      5.68 o 
   6  -1   2      760.92      727.14      9.55 o 
   7  -1   2     1753.16     1615.63     24.20 o 
   8  -1   2       88.64       72.64      4.91 o 
   9  -1   2        8.74       11.15      3.71 o 
  10  -1   2      185.50      206.86     10.90 o 
  11  -1   2      318.64      362.85     13.87 o 
 -12   0   2       55.41       69.07      9.98 o 
 -11   0   2        0.02        0.67      3.24 o 
 -10   0   2      126.59      130.93      7.39 o 
  -9   0   2        3.19        5.21      1.87 o 
  -8   0   2       79.49       65.49      2.91 o 
  -7   0   2      253.95      247.43      5.00 o 
  -6   0   2      112.45       98.45      2.57 o 
  -5   0   2       36.63       44.95      1.71 o 
  -4   0   2      218.46      230.04      4.05 o 
  -3   0   2       27.42       32.44      0.95 o 
  -2   0   2      210.25      210.42      2.71 o 
  -1   0   2     2300.42     2455.60     60.57 o 
   0   0   2      430.47      513.63      7.16 o 
   1   0   2     5234.54     5490.62     54.77 o 
   2   0   2     1280.65     1337.56     13.35 o 
   3   0   2      312.87      291.27      4.61 o 
   4   0   2       15.57       25.24      1.30 o 
   5   0   2       14.73       19.69      2.12 o 
   6   0   2      241.04      222.05      5.99 o 
   7   0   2       49.80       26.87      3.25 o 
   8   0   2      142.92      143.29      7.75 o 
   9   0   2      187.46      179.31      9.02 o 
  10   0   2       18.04       13.49      4.47 o 
  11   0   2       19.19       18.74      7.74 o 
 -11   1   2       60.83       66.28      3.87 o 
 -10   1   2        0.28        0.66      1.32 o 
  -9   1   2       27.75       35.42      2.54 o 
  -8   1   2        0.66       -0.64      1.18 o 
  -7   1   2       39.65       49.71      3.11 o 
  -6   1   2       53.52       49.45      2.19 o 
  -5   1   2     2581.60     2788.30     29.52 o 
  -4   1   2      389.04      401.88      4.84 o 
  -3   1   2      203.64      192.48      3.14 o 
  -2   1   2        1.21       -0.38      0.38 o 
  -1   1   2        1.20       -0.52      0.52 o 
   0   1   2      872.58      938.74     10.21 o 
   1   1   2     1392.44     1450.18     15.48 o 
   2   1   2     3754.08     4107.91     52.48 o 
   3   1   2     2443.25     2573.94     30.15 o 
   4   1   2       11.07       15.48      1.69 o 
   5   1   2       18.72       17.55      2.04 o 
   6   1   2      211.19      195.08      8.42 o 
   7   1   2       19.17       25.18      4.21 o 
   8   1   2      159.20      158.79      8.40 o 
   9   1   2       49.50       43.53      5.69 o 
  10   1   2       26.99       18.89      5.15 o 
 -12   2   2       16.57       21.64      5.97 o 
 -11   2   2       19.58       19.81      2.48 o 
 -10   2   2      160.32      152.86      3.83 o 
  -9   2   2      148.22      130.82      3.96 o 
  -8   2   2      617.06      611.51      8.37 o 
  -7   2   2      626.21      641.00      7.68 o 
  -6   2   2      264.20      297.20      4.22 o 
  -5   2   2       35.70       30.04      1.43 o 
  -4   2   2      145.01      119.88      2.49 o 
  -3   2   2      105.24      116.13      3.50 o 
  -2   2   2     4915.90     4920.22     50.77 o 
  -1   2   2     1450.21     1426.80     15.38 o 
   0   2   2       13.13       13.30      1.00 o 
   1   2   2      333.28      307.60      3.99 o 
   2   2   2       18.30       21.91      1.25 o 
   3   2   2      526.52      588.92     12.23 o 
   4   2   2      323.03      340.52      7.58 o 
   5   2   2       33.25       23.89      3.82 o 
   6   2   2       26.55       23.60      3.97 o 
   7   2   2       77.09       63.14      5.82 o 
   8   2   2      372.24      364.96     13.10 o 
   9   2   2        0.18       -1.47      3.68 o 
 -12   3   2      103.52      112.69      4.25 o 
 -11   3   2       34.43       39.39      2.96 o 
 -10   3   2        4.72        2.82      1.88 o 
  -9   3   2      169.39      158.57      4.25 o 
  -8   3   2       42.26       47.18      2.34 o 
  -7   3   2       67.53       71.80      2.40 o 
  -6   3   2      264.93      254.91      4.17 o 
  -5   3   2      139.18      158.99      3.53 o 
  -4   3   2       31.93       35.92      1.59 o 
  -3   3   2      197.04      177.90      3.67 o 
  -2   3   2       90.97       90.12      2.25 o 
  -1   3   2      171.36      178.62      2.94 o 
   0   3   2       10.86        9.42      1.27 o 
   1   3   2      170.48      198.30      3.49 o 
   2   3   2      258.38      263.65      9.24 o 
   3   3   2      104.74      109.65     10.27 o 
   4   3   2      246.86      259.99      8.91 o 
   5   3   2      663.14      641.36     16.16 o 
   6   3   2      152.92      147.19      7.61 o 
   7   3   2      244.92      229.05      9.94 o 
   8   3   2        5.76        3.77      3.99 o 
   9   3   2       69.86       70.47      7.34 o 
 -13   4   2        0.14        2.71      3.82 o 
 -12   4   2      219.68      221.27     10.27 o 
 -11   4   2       16.73       12.49      2.27 o 
 -10   4   2        0.01       -1.33      1.33 o 
  -9   4   2       12.39        9.99      1.61 o 
  -8   4   2      670.33      638.78      9.58 o 
  -7   4   2       77.59       69.71      2.70 o 
  -6   4   2      124.53      105.28      3.30 o 
  -5   4   2        1.11       -0.60      0.76 o 
  -4   4   2        0.86        1.04      0.83 o 
  -3   4   2      348.36      364.99      4.77 o 
  -2   4   2      398.60      354.01      5.50 o 
  -1   4   2      265.28      263.41      4.02 o 
   0   4   2      378.92      377.89      6.62 o 
   1   4   2      347.76      347.35      7.95 o 
   2   4   2      129.51      118.76      6.01 o 
   3   4   2      469.32      439.75     12.03 o 
   4   4   2        9.58       10.71      3.69 o 
   5   4   2        0.77        3.01      3.10 o 
   6   4   2       94.59       88.35      6.59 o 
   7   4   2      140.38      150.25      8.53 o 
   8   4   2      214.00      231.27     12.58 o 
 -13   5   2       79.45      108.33     10.46 o 
 -12   5   2      375.07      380.93     10.91 o 
 -11   5   2       29.67       32.90      3.75 o 
 -10   5   2       30.56       25.35      2.80 o 
  -9   5   2       31.31       28.80      2.52 o 
  -8   5   2        6.31        4.30      1.36 o 
  -7   5   2      435.96      405.71      7.67 o 
  -6   5   2       10.16       10.67      2.34 o 
  -5   5   2        4.91        7.87      1.26 o 
  -4   5   2      358.54      325.84      4.84 o 
  -3   5   2       33.15       39.88      1.73 o 
  -2   5   2        3.39       -0.03      0.76 o 
  -1   5   2      451.81      462.78      5.86 o 
   0   5   2      533.36      548.53      7.58 o 
   1   5   2       18.27       18.89      3.89 o 
   2   5   2      114.28      120.03      6.49 o 
   3   5   2      997.93      983.68     21.65 o 
   4   5   2       19.37       22.46      5.54 o 
   5   5   2       97.52       94.59      6.66 o 
   6   5   2       11.36        8.19      3.98 o 
   7   5   2       14.36       15.61      4.62 o 
 -13   6   2       20.81       34.58      3.93 o 
 -12   6   2        0.14       15.50      4.83 o 
 -11   6   2       56.83       61.44      4.75 o 
 -10   6   2       39.80       31.95      3.45 o 
  -9   6   2     1103.23     1026.69     18.59 o 
  -8   6   2       59.39       57.61      3.13 o 
  -7   6   2       32.73       37.83      2.68 o 
  -6   6   2        1.37        0.44      1.71 o 
  -5   6   2      134.30      120.56      3.67 o 
  -4   6   2      318.20      296.16      4.89 o 
  -3   6   2        0.22       -0.04      0.92 o 
  -2   6   2        6.24        2.61      1.13 o 
  -1   6   2        5.34        7.82      1.00 o 
   0   6   2       53.33       51.32      3.62 o 
   1   6   2       78.00       74.54      3.39 o 
   2   6   2      625.01      603.66     22.63 o 
   3   6   2        0.09       -2.30      3.53 o 
   4   6   2       14.75       13.60      4.24 o 
   5   6   2       27.91       26.41      6.47 o 
   6   6   2       80.84       81.77      7.33 o 
   7   6   2       90.71       83.88     10.73 o 
 -12   7   2       24.81       31.80      5.15 o 
 -11   7   2        0.54        1.34      1.96 o 
 -10   7   2        2.04        0.76      1.95 o 
  -9   7   2        0.42        1.32      1.97 o 
  -8   7   2        0.81       -1.06      1.26 o 
  -7   7   2      769.36      707.68     13.72 o 
  -6   7   2       35.29       36.52      3.33 o 
  -5   7   2      837.57      813.32     12.36 o 
  -4   7   2       14.37       14.48      1.53 o 
  -3   7   2       48.85       44.91      2.19 o 
  -2   7   2      307.53      309.66      4.94 o 
  -1   7   2        3.69        3.58      2.68 o 
   0   7   2      111.56       96.91      8.87 o 
   1   7   2      356.08      381.38      8.08 o 
   2   7   2      435.08      421.22     12.80 o 
   3   7   2        0.02       -0.44      3.12 o 
   4   7   2       94.92       97.70      8.90 o 
   5   7   2       25.66       24.74      5.02 o 
   6   7   2        0.31       -1.38      3.91 o 
 -12   8   2        0.11        5.06      2.45 o 
 -11   8   2       24.60       28.48      3.66 o 
 -10   8   2      240.40      227.47      9.23 o 
  -9   8   2      129.77      128.99      5.79 o 
  -8   8   2        2.35        1.08      1.88 o 
  -7   8   2       10.48        6.18      2.21 o 
  -6   8   2      583.78      566.27     11.76 o 
  -5   8   2        4.15        2.98      1.16 o 
  -4   8   2       49.06       46.44      2.37 o 
  -3   8   2        1.14        6.44      3.15 o 
  -2   8   2       19.97       17.19      2.55 o 
  -1   8   2       12.22       11.99      4.49 o 
   0   8   2       91.00       81.97      4.04 o 
   1   8   2       20.59       21.59      4.37 o 
   2   8   2       31.52       34.86      5.01 o 
   3   8   2        0.01       -0.88      3.46 o 
   4   8   2        0.16        3.23      4.01 o 
 -12   9   2       38.14       45.87      6.09 o 
 -11   9   2        2.87        5.43      4.29 o 
 -10   9   2        2.76        4.86      2.29 o 
  -9   9   2        1.10        2.06      2.25 o 
  -8   9   2      155.57      153.02      6.22 o 
  -7   9   2       61.41       60.89      4.55 o 
  -6   9   2      261.25      255.05      6.26 o 
  -5   9   2        0.02        0.81      1.26 o 
  -4   9   2       31.70       39.14      3.08 o 
  -3   9   2      251.26      240.76      6.77 o 
  -2   9   2      152.12      145.71      5.48 o 
  -1   9   2      187.10      180.83      6.07 o 
   0   9   2       22.30       25.65      2.77 o 
   1   9   2       81.59       89.70     12.91 o 
   2   9   2       15.56       15.23      4.64 o 
   3   9   2        0.99        6.47      4.09 o 
 -11  10   2        6.14        4.43      4.57 o 
 -10  10   2        7.94       13.35      4.58 o 
  -9  10   2       22.18       26.67      3.46 o 
  -8  10   2        9.86       11.96      2.74 o 
  -7  10   2      115.32      120.95      6.26 o 
  -6  10   2       57.41       59.98      3.55 o 
  -5  10   2      238.11      237.14      6.35 o 
  -4  10   2       11.30        8.21      3.81 o 
  -3  10   2       70.97       60.75      3.78 o 
  -2  10   2       52.77       59.63      3.80 o 
  -1  10   2        5.02        5.88      3.28 o 
   0  10   2        0.92        6.45      4.69 o 
   1  10   2       24.78       32.18      5.43 o 
   2  10   2       16.03       17.39      4.93 o 
 -10  11   2      100.05      120.95      9.34 o 
  -9  11   2      119.74      144.00      7.96 o 
  -8  11   2        4.82        3.55      3.37 o 
  -7  11   2        0.42       -0.47      3.24 o 
  -6  11   2        5.50        3.68      3.33 o 
  -5  11   2      144.82      138.83      5.09 o 
  -4  11   2       48.15       52.19      4.31 o 
  -3  11   2        0.01       -1.30      1.78 o 
  -2  11   2        2.33        2.67      2.10 o 
  -1  11   2       23.33       31.23      3.88 o 
   0  11   2       50.43       58.13      8.71 o 
  -8  12   2       50.21       66.95     10.04 o 
  -7  12   2        2.82        3.52      5.03 o 
  -6  12   2       31.69       24.68      4.23 o 
  -5  12   2        0.84        3.34      1.94 o 
  -4  12   2        1.87        2.27      1.85 o 
  -3  12   2        2.09       -1.66      1.66 o 
   1 -13   3      110.97      133.75     11.75 o 
   2 -13   3        0.01       -0.80      1.80 o 
   3 -13   3       16.99       13.14      2.54 o 
   4 -13   3        7.23       10.98      2.17 o 
   5 -13   3       20.46       24.58      3.69 o 
   6 -13   3      141.23      154.07      7.86 o 
   7 -13   3       52.04       73.59      5.61 o 
   8 -13   3        3.78        6.86      4.04 o 
  -1 -12   3       12.46        6.10      3.48 o 
   0 -12   3        6.74        7.83      3.20 o 
   1 -12   3       40.46       35.96      3.22 o 
   2 -12   3       20.93       28.37      4.24 o 
   3 -12   3       16.96       16.86      2.59 o 
   4 -12   3       27.23       28.55      4.64 o 
   5 -12   3        1.54        2.05      1.69 o 
   6 -12   3       49.34       60.84      4.97 o 
   7 -12   3        0.85        4.61      3.32 o 
   8 -12   3        0.29        1.27      5.32 o 
   9 -12   3       26.79       23.05      8.67 o 
  -3 -11   3       97.19      120.71     11.96 o 
  -2 -11   3      137.86      166.17      7.41 o 
  -1 -11   3       93.09      117.80      5.61 o 
   0 -11   3        2.08        0.86      2.66 o 
   1 -11   3        6.54        6.96      2.05 o 
   2 -11   3       40.62       35.44      3.06 o 
   3 -11   3      105.70      108.71      6.95 o 
   4 -11   3        0.29        0.02      1.56 o 
   5 -11   3        2.86        1.91      1.47 o 
   6 -11   3       53.15       60.04      4.15 o 
   7 -11   3       92.37       80.58      6.21 o 
   8 -11   3        0.46       -4.47      5.84 o 
   9 -11   3        4.44        4.40     10.48 o 
  10 -11   3        1.44        3.96      2.73 o 
  -4 -10   3      140.25      176.76      9.72 o 
  -3 -10   3        0.66        2.22      2.83 o 
  -2 -10   3       42.62       47.02      4.37 o 
  -1 -10   3       58.60       48.44      3.44 o 
   0 -10   3       13.29        9.51      2.05 o 
   1 -10   3        5.55        5.72      2.43 o 
   2 -10   3       19.27       15.47      2.30 o 
   3 -10   3       48.18       50.31      3.11 o 
   4 -10   3       24.88       23.33      2.17 o 
   5 -10   3       50.68       46.41      2.54 o 
   6 -10   3       31.02       31.82      3.21 o 
   7 -10   3       23.05       17.70      3.56 o 
   8 -10   3        2.58        4.33      2.62 o 
   9 -10   3       37.15       35.40      5.52 o 
  10 -10   3       33.38       29.52      4.98 o 
  11 -10   3       21.42       19.22      4.28 o 
  -5  -9   3        3.37        8.81      9.21 o 
  -4  -9   3       63.48       74.78      5.39 o 
  -3  -9   3        5.20        5.24      2.60 o 
  -2  -9   3       13.58       25.87      3.40 o 
  -1  -9   3        0.14        1.38      3.06 o 
   0  -9   3        0.14        1.66      1.45 o 
   1  -9   3      252.63      231.45      6.01 o 
   2  -9   3       19.56       30.80      2.58 o 
   3  -9   3        0.03       -0.28      1.35 o 
   4  -9   3      271.74      215.72      4.91 o 
   5  -9   3       17.00        9.66      2.13 o 
   6  -9   3      147.76      139.36      6.52 o 
   7  -9   3      293.84      260.55     12.21 o 
   8  -9   3        1.93        0.40      2.29 o 
   9  -9   3      156.99      167.13      7.65 o 
  10  -9   3       61.80       65.76      5.37 o 
  11  -9   3        0.58        0.53      4.23 o 
  -7  -8   3        1.31        4.28      5.96 o 
  -6  -8   3        2.79        5.90      5.55 o 
  -5  -8   3      110.64      126.65      7.37 o 
  -4  -8   3      536.57      560.32     15.09 o 
  -3  -8   3      128.18      137.24      7.07 o 
  -2  -8   3      314.46      318.08      8.46 o 
  -1  -8   3       98.19       97.53      4.87 o 
   0  -8   3      325.93      285.82      5.32 o 
   1  -8   3       73.97       79.13      2.77 o 
   2  -8   3      233.00      226.95      4.94 o 
   3  -8   3       21.72       15.45      1.81 o 
   4  -8   3       33.14       28.81      2.03 o 
   5  -8   3      162.65      139.98      4.86 o 
   6  -8   3        6.26        3.63      2.24 o 
   7  -8   3        0.41       -0.23      3.21 o 
   8  -8   3      105.94      102.99      6.04 o 
   9  -8   3        2.16        2.55      1.43 o 
  10  -8   3       44.91       44.30      6.31 o 
  11  -8   3       15.82       29.55      3.86 o 
  12  -8   3       38.59       49.16      5.14 o 
  -7  -7   3      169.44      198.10     13.27 o 
  -6  -7   3       20.41       14.22      5.74 o 
  -5  -7   3       63.00       65.03      8.43 o 
  -4  -7   3       40.94       39.01      4.42 o 
  -3  -7   3      242.93      254.87      8.74 o 
  -2  -7   3      897.58      872.87     18.91 o 
  -1  -7   3      238.01      226.17      5.03 o 
   0  -7   3      213.33      216.87      3.76 o 
   1  -7   3      121.24      100.40      2.81 o 
   2  -7   3       17.95       16.49      1.44 o 
   3  -7   3      168.55      158.22      3.77 o 
   4  -7   3       24.61       18.21      1.53 o 
   5  -7   3      444.57      415.66      8.34 o 
   6  -7   3      710.17      586.48     24.52 o 
   7  -7   3        2.24        3.69      1.83 o 
   8  -7   3        7.16        6.33      2.34 o 
   9  -7   3      146.79      135.86      6.56 o 
  10  -7   3        7.41        4.79      2.34 o 
  11  -7   3        7.29        7.79      2.72 o 
  12  -7   3       37.88       30.69      4.24 o 
  -8  -6   3       47.54       31.37      7.06 o 
  -7  -6   3       23.39       25.01      6.27 o 
  -6  -6   3       23.50       18.07      3.76 o 
  -5  -6   3        0.04       -2.07      2.63 o 
  -4  -6   3       83.15       76.75      5.24 o 
  -3  -6   3      661.75      673.42     15.39 o 
  -2  -6   3       11.40       12.72      2.75 o 
  -1  -6   3        1.19       -0.79      0.90 o 
   0  -6   3        8.88        7.33      1.39 o 
   1  -6   3       88.80       83.45      2.37 o 
   2  -6   3      135.15      108.30      2.59 o 
   3  -6   3       57.37       57.37      2.22 o 
   4  -6   3      339.69      277.32      6.03 o 
   5  -6   3       85.54       75.68      2.64 o 
   6  -6   3        9.38        4.66      2.26 o 
   7  -6   3     1226.00     1106.22     18.47 o 
   8  -6   3        0.11        0.57      1.69 o 
   9  -6   3      141.73      140.57      4.62 o 
  10  -6   3        0.14        0.60      1.09 o 
  11  -6   3      142.03      139.22      4.53 o 
  12  -6   3       55.44       50.49      5.06 o 
  -9  -5   3       42.97       43.00      7.91 o 
  -8  -5   3        2.68       -4.30      4.30 o 
  -7  -5   3       95.77       80.25      6.00 o 
  -6  -5   3      359.60      373.25     11.20 o 
  -5  -5   3      708.76      673.73     15.70 o 
  -4  -5   3      207.56      222.74      7.78 o 
  -3  -5   3        6.14        8.07      1.33 o 
  -2  -5   3      238.21      207.77      4.42 o 
  -1  -5   3      836.92      801.76     10.64 o 
   0  -5   3      113.86      135.40      2.53 o 
   1  -5   3     1053.59     1074.67     12.19 o 
   2  -5   3        1.62        0.42      0.89 o 
   3  -5   3     1912.93     2069.63     20.13 o 
   4  -5   3      485.04      507.22      7.06 o 
   5  -5   3      758.45      748.43     18.88 o 
   6  -5   3       80.48       86.50      3.46 o 
   7  -5   3      253.45      212.76      5.49 o 
   8  -5   3       89.71       76.48      3.43 o 
   9  -5   3      106.27      115.10      4.99 o 
  10  -5   3       45.37       49.46      3.31 o 
  11  -5   3      340.42      317.46      9.31 o 
  12  -5   3       14.31       23.79      4.71 o 
 -10  -4   3       87.31       98.34     12.28 o 
  -9  -4   3      141.62      143.81     11.34 o 
  -8  -4   3      102.91       84.83      8.41 o 
  -7  -4   3      188.21      165.49      7.54 o 
  -6  -4   3        9.24        3.09      2.63 o 
  -5  -4   3      309.07      285.96      8.85 o 
  -4  -4   3        0.07        1.88      0.88 o 
  -3  -4   3        0.05       -0.77      0.77 o 
  -2  -4   3       28.75       27.28      1.48 o 
  -1  -4   3       28.69       43.61      1.84 o 
   0  -4   3     1197.54     1184.34     12.97 o 
   1  -4   3      863.77      875.69      9.94 o 
   2  -4   3      225.09      223.68      3.19 o 
   3  -4   3      178.58      224.53      3.80 o 
   4  -4   3      185.72      222.73      3.92 o 
   5  -4   3      388.91      421.67      8.45 o 
   6  -4   3     1146.03     1090.22     15.39 o 
   7  -4   3       46.86       53.52      2.97 o 
   8  -4   3       42.28       40.15      2.35 o 
   9  -4   3      182.21      164.78      4.52 o 
  10  -4   3       56.98       65.07      2.99 o 
  11  -4   3       37.44       47.79      4.71 o 
 -10  -3   3       26.90       26.59      6.88 o 
  -9  -3   3       50.47       41.83      6.64 o 
  -8  -3   3       10.01        8.38      3.20 o 
  -7  -3   3       55.59       37.10      4.12 o 
  -6  -3   3      344.14      289.12      8.87 o 
  -5  -3   3      110.83      104.79      3.29 o 
  -4  -3   3     1834.71     2004.31     26.84 o 
  -3  -3   3      178.57      174.11      3.67 o 
  -2  -3   3      565.45      558.51      7.47 o 
  -1  -3   3      164.93      146.32      2.48 o 
   0  -3   3      847.30      833.11      9.56 o 
   1  -3   3     1680.17     1668.20     26.78 o 
   2  -3   3     1450.99     1557.38     24.14 o 
   3  -3   3     2263.44     2527.76     37.16 o 
   4  -3   3     1157.59     1235.25     14.15 o 
   5  -3   3      121.82      120.88      4.84 o 
   6  -3   3       22.95       26.97      2.91 o 
   7  -3   3      133.16      124.55      3.67 o 
   8  -3   3       25.57       22.68      3.50 o 
   9  -3   3       69.56       73.30      3.44 o 
  10  -3   3       63.43       64.94      6.65 o 
  11  -3   3        1.98        3.11      2.75 o 
 -11  -2   3        1.06        2.02      5.01 o 
 -10  -2   3      348.34      380.93     24.80 o 
  -9  -2   3       45.45       42.59      6.35 o 
  -8  -2   3      277.98      282.43      9.42 o 
  -7  -2   3      169.26      152.24      4.12 o 
  -6  -2   3      314.00      303.58      5.65 o 
  -5  -2   3      508.36      536.43      7.79 o 
  -4  -2   3        1.66        3.45      0.93 o 
  -3  -2   3       13.00        6.45      0.87 o 
  -2  -2   3      361.16      360.00      5.85 o 
  -1  -2   3        4.37        1.56      0.68 o 
   0  -2   3      692.80      746.45      9.48 o 
   1  -2   3      148.18      201.14      7.22 o 
   2  -2   3      652.43      745.02     15.92 o 
   3  -2   3      420.55      425.10      5.14 o 
   4  -2   3      168.02      196.40      3.63 o 
   5  -2   3      342.22      311.84      5.64 o 
   6  -2   3      893.25      837.70     13.20 o 
   7  -2   3      289.03      276.75      7.58 o 
   8  -2   3      143.58      127.90      3.89 o 
   9  -2   3      180.29      173.06      8.67 o 
  10  -2   3        6.12        3.02      3.56 o 
  11  -2   3       52.85       46.82      6.36 o 
 -11  -1   3        6.61        8.46      5.71 o 
 -10  -1   3       61.97       69.87      5.90 o 
  -9  -1   3        1.30        4.36      2.76 o 
  -8  -1   3      419.47      432.69      7.20 o 
  -7  -1   3      216.97      221.85      4.65 o 
  -6  -1   3      356.48      360.74      5.62 o 
  -5  -1   3        3.62        6.33      0.86 o 
  -4  -1   3      166.75      186.18      2.97 o 
  -3  -1   3       38.56       34.37      1.39 o 
  -2  -1   3      130.25      129.68      2.82 o 
  -1  -1   3     9252.75    10019.60    103.01 o 
   0  -1   3       48.84       58.60      1.26 o 
   1  -1   3      888.64     1027.07      9.85 o 
   2  -1   3       22.46       27.22      1.14 o 
   3  -1   3      434.06      488.67      5.70 o 
   4  -1   3      130.10      115.06      3.11 o 
   5  -1   3        3.23        0.46      0.74 o 
   6  -1   3      248.99      220.99      4.91 o 
   7  -1   3       27.94       22.60      2.85 o 
   8  -1   3       22.10       20.44      4.15 o 
   9  -1   3      182.37      179.95     10.53 o 
  10  -1   3        9.56       13.97      4.50 o 
  11  -1   3       81.02       96.82      8.52 o 
 -12   0   3       26.52       40.05      8.08 o 
 -11   0   3       18.96       17.51      5.98 o 
 -10   0   3      160.06      160.98      6.52 o 
  -9   0   3      140.53      141.05      3.86 o 
  -8   0   3       47.85       48.73      2.41 o 
  -7   0   3      189.44      184.78      3.58 o 
  -6   0   3       59.74       55.59      1.95 o 
  -5   0   3      444.17      465.00      5.87 o 
  -4   0   3       58.93       53.15      1.25 o 
  -3   0   3     1326.13     1419.57     12.27 o 
  -2   0   3     3027.52     3149.33     32.03 o 
  -1   0   3    43851.29    45967.84    461.91 o 
   0   0   3      493.67      552.62     10.94 o 
   1   0   3     4035.97     4238.76     38.15 o 
   2   0   3      889.51      999.84     11.30 o 
   3   0   3     2853.56     3267.12     31.03 o 
   4   0   3      634.54      639.85     10.07 o 
   5   0   3      371.32      367.28      7.63 o 
   6   0   3       82.48       96.45      4.29 o 
   7   0   3      209.77      221.05      9.24 o 
   8   0   3       19.25       16.35      4.04 o 
   9   0   3        4.98        4.24      6.16 o 
  10   0   3      103.73      112.33      8.42 o 
 -11   1   3       35.40       48.17      7.39 o 
 -10   1   3        3.70        3.50      1.16 o 
  -9   1   3       27.88       28.20      1.96 o 
  -8   1   3       41.87       40.75      2.05 o 
  -7   1   3       39.37       41.53      1.79 o 
  -6   1   3      107.97       87.40      2.07 o 
  -5   1   3     1094.80     1182.40     10.85 o 
  -4   1   3      604.20      631.92      6.53 o 
  -3   1   3       28.76       37.91      1.70 o 
  -2   1   3     1616.72     1686.31     15.39 o 
  -1   1   3     5200.53     5671.09     73.51 o 
   0   1   3       87.25      100.19      2.22 o 
   1   1   3      165.95      181.70      2.87 o 
   2   1   3      230.53      261.29      4.52 o 
   3   1   3      954.86      968.15     12.72 o 
   4   1   3      122.79      137.83      5.81 o 
   5   1   3      100.45       89.01      4.50 o 
   6   1   3       30.23       29.42      4.25 o 
   7   1   3       27.99       19.88      4.11 o 
   8   1   3       22.80       24.54      4.79 o 
   9   1   3      268.62      328.98     12.83 o 
  10   1   3      132.69      151.78     17.11 o 
 -11   2   3      103.26      104.17      3.86 o 
 -10   2   3       79.55       81.96      2.93 o 
  -9   2   3      484.90      455.70      7.21 o 
  -8   2   3      268.19      246.60      4.35 o 
  -7   2   3      130.26      131.57      2.43 o 
  -6   2   3      371.22      368.97      4.64 o 
  -5   2   3     1147.04     1204.13     14.16 o 
  -4   2   3        2.84        6.47      0.76 o 
  -3   2   3      430.36      426.12      5.56 o 
  -2   2   3     3626.86     3678.64     38.52 o 
  -1   2   3      513.22      486.94      6.03 o 
   0   2   3       48.50       49.25      1.69 o 
   1   2   3      419.28      397.38      5.63 o 
   2   2   3      125.60      175.09      3.55 o 
   3   2   3      156.34      155.31      4.41 o 
   4   2   3       86.82       73.36      4.47 o 
   5   2   3      770.12      726.33     17.63 o 
   6   2   3      103.78      125.69      7.21 o 
   7   2   3      212.53      184.83      9.07 o 
   8   2   3       15.17        7.63      4.07 o 
   9   2   3       55.54       46.42      6.33 o 
 -12   3   3       62.62       72.36      4.59 o 
 -11   3   3       54.37       54.87      3.21 o 
 -10   3   3       18.66       18.95      2.10 o 
  -9   3   3      120.14      113.94      3.37 o 
  -8   3   3       42.33       42.30      1.69 o 
  -7   3   3      239.82      237.20      4.24 o 
  -6   3   3     1672.74     1664.56     22.72 o 
  -5   3   3      149.49      140.04      3.15 o 
  -4   3   3      158.28      126.22      2.57 o 
  -3   3   3       15.24       21.45      0.98 o 
  -2   3   3       31.57       26.50      1.35 o 
  -1   3   3      117.20      101.94      2.77 o 
   0   3   3      240.14      217.33      3.76 o 
   1   3   3        0.14        0.39      0.85 o 
   2   3   3     1379.76     1415.93     22.57 o 
   3   3   3        3.59        0.12      1.69 o 
   4   3   3        0.19       -0.74      2.73 o 
   5   3   3      137.71      106.26      6.66 o 
   6   3   3       22.23       31.33      8.72 o 
   7   3   3       11.62        7.43      3.77 o 
   8   3   3       25.83       24.30      4.99 o 
 -13   4   3        0.36        9.77      6.64 o 
 -12   4   3       85.88       88.79      3.89 o 
 -11   4   3       19.23       22.48      2.85 o 
 -10   4   3       20.93       21.32      2.32 o 
  -9   4   3       10.43        9.39      1.97 o 
  -8   4   3       21.45       16.02      1.90 o 
  -7   4   3      249.00      252.18      7.16 o 
  -6   4   3       35.92       29.16      2.16 o 
  -5   4   3        5.80       11.40      1.34 o 
  -4   4   3        0.41       -0.88      1.31 o 
  -3   4   3     1771.33     1845.12     22.81 o 
  -2   4   3      599.58      602.85      7.76 o 
  -1   4   3      251.97      293.45      9.37 o 
   0   4   3        1.21        4.23      0.84 o 
   1   4   3       93.43       93.60      2.70 o 
   2   4   3       16.06       15.78      4.73 o 
   3   4   3      356.94      345.25     10.73 o 
   4   4   3       36.08       29.78      4.23 o 
   5   4   3      100.74       83.04      6.69 o 
   6   4   3      164.88      152.81      8.46 o 
   7   4   3        2.35       -1.74      6.67 o 
   8   4   3      187.32      213.29     10.81 o 
 -13   5   3       31.78       48.28      6.50 o 
 -12   5   3       14.38       24.28      3.52 o 
 -11   5   3        3.35        5.18      1.85 o 
 -10   5   3       32.81       33.37      3.53 o 
  -9   5   3      214.86      195.00      6.40 o 
  -8   5   3        5.53        4.33      1.42 o 
  -7   5   3      655.19      642.21     10.53 o 
  -6   5   3       59.74       47.97      3.19 o 
  -5   5   3      446.24      449.37      8.15 o 
  -4   5   3        0.40        0.01      0.62 o 
  -3   5   3      303.26      298.09      4.93 o 
  -2   5   3       81.99       69.47      2.32 o 
  -1   5   3      528.01      510.16      6.96 o 
   0   5   3      301.61      295.54      5.69 o 
   1   5   3       56.20       57.75      6.86 o 
   2   5   3       42.46       35.59      5.76 o 
   3   5   3      319.27      320.63     15.68 o 
   4   5   3      306.63      311.02     10.99 o 
   5   5   3       76.09       63.02      6.23 o 
   6   5   3       23.52       16.31      7.37 o 
   7   5   3       28.07       26.85      6.10 o 
 -13   6   3       52.14       74.42      5.06 o 
 -12   6   3       11.89       14.57      4.23 o 
 -11   6   3       56.97       65.63      4.57 o 
 -10   6   3        0.92        1.23      1.72 o 
  -9   6   3      450.31      428.65     10.23 o 
  -8   6   3       11.88        9.68      1.72 o 
  -7   6   3      625.59      597.25     10.20 o 
  -6   6   3       29.87       29.43      3.06 o 
  -5   6   3      267.84      265.15      5.63 o 
  -4   6   3        3.12        4.14      1.03 o 
  -3   6   3      225.03      210.60      3.95 o 
  -2   6   3       19.50       21.30      1.54 o 
  -1   6   3      122.94      113.82      3.23 o 
   0   6   3      195.27      199.99      5.76 o 
   1   6   3      820.65      828.56     16.73 o 
   2   6   3       21.21       20.37      3.86 o 
   3   6   3       15.54       14.01      3.99 o 
   4   6   3        9.69        9.54      3.82 o 
   5   6   3      111.93      115.41      7.98 o 
   6   6   3       19.21       15.06      7.43 o 
 -12   7   3       28.49       28.08      4.06 o 
 -11   7   3       26.06       23.05      3.72 o 
 -10   7   3      238.80      233.51      7.62 o 
  -9   7   3        2.94        0.13      3.13 o 
  -8   7   3      213.45      189.32      5.70 o 
  -7   7   3        2.55        1.13      2.03 o 
  -6   7   3        0.74       -1.05      1.75 o 
  -5   7   3      797.48      779.93     12.01 o 
  -4   7   3      141.60      137.66      3.25 o 
  -3   7   3      225.56      230.89      4.36 o 
  -2   7   3        4.09        4.70      1.98 o 
  -1   7   3       33.14       31.63      3.04 o 
   0   7   3      110.86      107.51      6.26 o 
   1   7   3      463.03      453.98     69.83 o 
   2   7   3       40.54       32.97      7.70 o 
   3   7   3      109.14      109.56      9.56 o 
   4   7   3      104.40      104.53     10.80 o 
   5   7   3       22.86       24.43      5.38 o 
 -12   8   3       46.47       47.95      6.83 o 
 -11   8   3       34.12       39.64      5.48 o 
 -10   8   3      205.83      203.08      7.24 o 
  -9   8   3        2.97        1.36      2.38 o 
  -8   8   3        0.02       -0.02      3.31 o 
  -7   8   3        4.56        1.18      2.19 o 
  -6   8   3      135.99      146.34      4.65 o 
  -5   8   3        0.91        3.50      1.22 o 
  -4   8   3        3.78        4.10      1.19 o 
  -3   8   3       93.64       95.72      4.49 o 
  -2   8   3       20.91       18.99      2.64 o 
  -1   8   3        0.04       -1.64      2.46 o 
   0   8   3       44.05       47.37      6.74 o 
   1   8   3       42.59       34.91      4.92 o 
   2   8   3       16.63       14.68      5.81 o 
   3   8   3       25.64       26.09      5.17 o 
   4   8   3       66.62       55.83      6.69 o 
 -12   9   3        3.78        4.22      2.54 o 
 -11   9   3        3.99       11.22      4.13 o 
 -10   9   3        4.57        5.99      3.85 o 
  -9   9   3      124.04      121.98      5.93 o 
  -8   9   3        7.14        7.63      2.69 o 
  -7   9   3        8.61        9.33      2.64 o 
  -6   9   3      125.71      129.84      4.17 o 
  -5   9   3        6.58        7.52      1.34 o 
  -4   9   3       55.54       51.54      3.35 o 
  -3   9   3       20.74       20.51      2.33 o 
  -2   9   3        9.65       11.39      2.54 o 
  -1   9   3       12.15       11.66      2.57 o 
   0   9   3       50.88       54.28      3.53 o 
   1   9   3        5.48        8.87      4.66 o 
   2   9   3       73.75       67.76      7.13 o 
   3   9   3        0.02        5.41      6.18 o 
 -11  10   3      155.18      160.77     12.66 o 
 -10  10   3       39.88       45.37      6.12 o 
  -9  10   3       49.79       60.71      4.93 o 
  -8  10   3        6.70        7.37      2.24 o 
  -7  10   3       31.09       38.26      3.36 o 
  -6  10   3        0.06        6.37      3.00 o 
  -5  10   3       78.42       83.03      3.93 o 
  -4  10   3        2.87        1.59      1.80 o 
  -3  10   3        0.28        0.06      1.79 o 
  -2  10   3       49.24       45.55      4.92 o 
  -1  10   3        0.92       -1.40      2.11 o 
   0  10   3       32.46       34.64      7.51 o 
   1  10   3        0.90       -1.36      8.42 o 
 -10  11   3        1.14        9.72      3.04 o 
  -9  11   3       13.34       17.22      3.86 o 
  -8  11   3       33.62       39.38      4.68 o 
  -7  11   3       26.55       31.94      4.61 o 
  -6  11   3        2.82        3.86      3.02 o 
  -5  11   3       57.91       62.48      3.91 o 
  -4  11   3        0.78       -1.27      1.80 o 
  -3  11   3       17.69       18.21      2.71 o 
  -2  11   3       17.36       16.04      4.50 o 
  -1  11   3       10.50       15.38      4.39 o 
  -7  12   3       81.21       89.16      7.05 o 
  -6  12   3       24.18       25.99     11.62 o 
  -5  12   3        3.09        0.79      2.14 o 
  -4  12   3       24.97       25.50      7.08 o 
   1 -13   4        5.16        5.00      3.00 o 
   2 -13   4       69.67       85.51      4.40 o 
   3 -13   4       44.40       47.82      3.74 o 
   4 -13   4        0.08        2.08      1.82 o 
   5 -13   4        8.65       10.09      2.20 o 
   6 -13   4      123.09      141.90      6.79 o 
   7 -13   4        6.99        9.61      3.07 o 
   8 -13   4      187.15      219.28     14.89 o 
  -1 -12   4       10.50        5.70      3.30 o 
   0 -12   4       42.17       52.23      9.77 o 
   1 -12   4       21.10       24.01      2.90 o 
   2 -12   4      121.70      136.96      5.22 o 
   3 -12   4       12.85       11.32      2.31 o 
   4 -12   4        0.34        0.01      1.73 o 
   5 -12   4        5.93        4.14      1.75 o 
   6 -12   4        1.35        0.63      2.26 o 
   7 -12   4        8.23        2.11      3.32 o 
   8 -12   4      149.37      159.31      9.77 o 
   9 -12   4       38.17       45.42      6.37 o 
  -3 -11   4       45.78       65.74      6.97 o 
  -2 -11   4       83.55      113.03      6.20 o 
  -1 -11   4       24.24       27.77      4.08 o 
   0 -11   4       13.08       13.23      3.28 o 
   1 -11   4       10.94        9.39      2.11 o 
   2 -11   4       60.92       68.60      3.80 o 
   3 -11   4      140.00      131.14      4.88 o 
   4 -11   4      140.77      144.91      4.36 o 
   5 -11   4        3.17       -0.83      1.34 o 
   6 -11   4       11.11        4.55      2.21 o 
   7 -11   4       93.79       94.95      6.37 o 
   8 -11   4      189.85      189.13     15.11 o 
   9 -11   4        8.43       18.82      4.76 o 
  10 -11   4       12.66       19.83      4.37 o 
  -5 -10   4        0.39       -3.66      5.28 o 
  -4 -10   4        3.84        2.74      4.34 o 
  -3 -10   4        1.51        2.77      4.73 o 
  -2 -10   4        2.65        2.92      2.60 o 
  -1 -10   4      146.48      148.57      5.04 o 
   0 -10   4       14.80       17.85      2.25 o 
   1 -10   4      131.18      120.03      4.46 o 
   2 -10   4        1.35       -0.08      1.48 o 
   3 -10   4      431.88      411.00      7.46 o 
   4 -10   4        4.48        4.06      1.56 o 
   5 -10   4       45.32       49.18      2.55 o 
   6 -10   4        6.30        5.15      2.11 o 
   7 -10   4       75.45       84.45      9.63 o 
   8 -10   4        1.37       -1.57      3.64 o 
   9 -10   4       28.34       22.15      5.34 o 
  10 -10   4       19.51       23.47      4.80 o 
  11 -10   4        3.00        2.18      2.62 o 
  -6  -9   4        8.14       15.29      4.68 o 
  -5  -9   4        0.02       -2.47      3.38 o 
  -4  -9   4       63.21       78.92      6.77 o 
  -3  -9   4        7.77       10.64      2.86 o 
  -2  -9   4      162.09      176.18      6.50 o 
  -1  -9   4        1.86       -0.45      1.62 o 
   0  -9   4      169.86      177.24      8.59 o 
   1  -9   4       33.48       23.77      2.31 o 
   2  -9   4      529.37      511.22      8.35 o 
   3  -9   4       78.51       82.97      3.23 o 
   4  -9   4       95.97       88.60      3.38 o 
   5  -9   4       30.12       23.90      2.67 o 
   6  -9   4      443.92      406.30     11.31 o 
   7  -9   4        0.40        5.90      2.59 o 
   8  -9   4        0.87        2.95      2.76 o 
   9  -9   4      114.29      118.98      6.64 o 
  10  -9   4      109.20      114.06      8.05 o 
  11  -9   4      211.77      231.82     11.19 o 
  -7  -8   4       25.83       35.72      6.40 o 
  -6  -8   4        3.75        7.17      3.91 o 
  -5  -8   4       69.64       76.96      6.68 o 
  -4  -8   4       38.33       39.44      3.96 o 
  -3  -8   4        0.50       -0.54      2.32 o 
  -2  -8   4     1087.45     1028.93     18.29 o 
  -1  -8   4       51.71       44.38      2.86 o 
   0  -8   4        8.15       10.26      1.47 o 
   1  -8   4       78.74       73.53      2.76 o 
   2  -8   4      745.34      678.87      9.08 o 
   3  -8   4      108.46      102.02      3.35 o 
   4  -8   4       70.55       73.03      2.94 o 
   5  -8   4        7.38        4.49      1.63 o 
   6  -8   4       34.21       30.73      3.72 o 
   7  -8   4        9.80        9.31      2.60 o 
   8  -8   4       11.43        6.27      2.44 o 
   9  -8   4        1.37       -1.57      1.95 o 
  10  -8   4        0.04       -0.94      2.00 o 
  11  -8   4       64.74       78.70     10.29 o 
  -8  -7   4        2.35        5.96      6.34 o 
  -7  -7   4       15.64       18.25      5.18 o 
  -6  -7   4       16.19       12.09      3.74 o 
  -5  -7   4       25.39       31.08      5.59 o 
  -4  -7   4      118.11      120.92      5.41 o 
  -3  -7   4        2.26        4.08      2.26 o 
  -2  -7   4        0.16       -0.85      1.97 o 
  -1  -7   4      226.29      218.21      4.26 o 
   0  -7   4      857.60      816.30     10.11 o 
   1  -7   4      287.37      279.45      4.73 o 
   2  -7   4      560.80      544.53      7.45 o 
   3  -7   4       81.80       80.39      2.54 o 
   4  -7   4      146.25      147.28      3.53 o 
   5  -7   4       77.03       67.57      2.94 o 
   6  -7   4      187.74      179.00      5.90 o 
   7  -7   4       66.31       57.24      3.96 o 
   8  -7   4      228.57      195.75      6.57 o 
   9  -7   4       23.03       20.10      2.96 o 
  10  -7   4       29.22       25.89      2.46 o 
  11  -7   4      216.44      214.13      8.58 o 
  -9  -6   4       44.23       70.57     11.10 o 
  -8  -6   4      121.83      128.01     19.57 o 
  -7  -6   4        0.97        6.64      3.46 o 
  -6  -6   4       88.86      108.20      7.16 o 
  -5  -6   4       55.07       60.05      4.13 o 
  -4  -6   4       24.98       21.71      4.02 o 
  -3  -6   4      831.44      781.59     14.27 o 
  -2  -6   4      476.46      472.23      7.40 o 
  -1  -6   4        2.92        0.82      1.07 o 
   0  -6   4      245.14      212.67      3.79 o 
   1  -6   4      117.36      101.75      2.63 o 
   2  -6   4       87.50       79.38      2.35 o 
   3  -6   4       51.86       51.34      1.93 o 
   4  -6   4        8.15        4.63      1.11 o 
   5  -6   4       27.84       23.00      1.77 o 
   6  -6   4       78.61       81.99      3.48 o 
   7  -6   4      466.82      393.58     11.06 o 
   8  -6   4       48.88       39.42      2.75 o 
   9  -6   4      261.79      249.98      6.13 o 
  10  -6   4       74.82       88.56      6.15 o 
  11  -6   4       61.03       73.02      5.46 o 
  -9  -5   4        6.38        8.73      6.04 o 
  -8  -5   4       48.22       49.70      5.54 o 
  -7  -5   4        6.05        0.86      3.33 o 
  -6  -5   4        0.01       -0.92      2.69 o 
  -5  -5   4      300.49      292.97      7.62 o 
  -4  -5   4      305.06      308.14     11.04 o 
  -3  -5   4       65.44       59.46      2.45 o 
  -2  -5   4      155.67      158.24      3.54 o 
  -1  -5   4      108.23      107.07      2.57 o 
   0  -5   4        5.08       11.33      1.06 o 
   1  -5   4       55.58       59.43      1.93 o 
   2  -5   4      257.52      239.13      3.87 o 
   3  -5   4       35.75       33.10      1.25 o 
   4  -5   4        0.18        1.80      0.92 o 
   5  -5   4      320.76      301.77      6.20 o 
   6  -5   4      225.58      194.76     10.56 o 
   7  -5   4       66.85       59.30      3.17 o 
   8  -5   4       55.20       66.84      3.11 o 
   9  -5   4       12.68       15.65      1.98 o 
  10  -5   4      233.98      258.21      6.27 o 
  11  -5   4      168.75      158.56      6.67 o 
 -10  -4   4      193.90      223.70     15.92 o 
  -9  -4   4      162.63      161.85     13.28 o 
  -8  -4   4       14.56       20.69      8.38 o 
  -7  -4   4      160.56      143.73      7.06 o 
  -6  -4   4       16.55       11.31      2.33 o 
  -5  -4   4      318.98      314.40      5.76 o 
  -4  -4   4       44.79       52.58      2.25 o 
  -3  -4   4      284.83      255.91      4.58 o 
  -2  -4   4       15.77       11.30      1.25 o 
  -1  -4   4      337.92      320.77      4.49 o 
   0  -4   4       66.05       54.85      1.73 o 
   1  -4   4       66.44       75.31      1.96 o 
   2  -4   4       28.91       35.50      1.37 o 
   3  -4   4      470.24      450.40      5.77 o 
   4  -4   4        0.35       -0.47      0.77 o 
   5  -4   4     1387.20     1360.26     16.16 o 
   6  -4   4      897.99      840.76     12.37 o 
   7  -4   4        0.56       -0.11      1.14 o 
   8  -4   4      133.88      130.73      6.82 o 
   9  -4   4       86.89       77.00      5.60 o 
  10  -4   4      168.24      170.06      4.89 o 
  11  -4   4       63.68       62.21      5.29 o 
 -11  -3   4        1.57       -0.38      5.42 o 
 -10  -3   4       11.51       21.25      6.78 o 
  -9  -3   4       50.78       41.13      7.78 o 
  -8  -3   4      590.00      564.48     14.87 o 
  -7  -3   4      341.50      318.66     10.74 o 
  -6  -3   4      971.26      976.67     13.42 o 
  -5  -3   4      139.38      124.61      4.42 o 
  -4  -3   4        0.06        0.09      0.86 o 
  -3  -3   4      960.47     1091.53     13.69 o 
  -2  -3   4     1405.29     1457.89     24.98 o 
  -1  -3   4       42.21       40.66      1.58 o 
   0  -3   4      721.43      718.11      9.23 o 
   1  -3   4      826.27      919.46     10.71 o 
   2  -3   4      175.30      228.71      3.28 o 
   3  -3   4       38.80       42.46      1.49 o 
   4  -3   4        4.24        3.08      1.37 o 
   5  -3   4        2.37        1.33      0.97 o 
   6  -3   4      143.75      130.11      3.86 o 
   7  -3   4      177.71      163.49      4.92 o 
   8  -3   4        3.35        2.76      1.37 o 
   9  -3   4        5.88        9.60      1.90 o 
  10  -3   4       72.64       75.18      7.17 o 
  11  -3   4       22.79       24.53      5.28 o 
 -11  -2   4        0.11        8.13      5.69 o 
 -10  -2   4      731.81      808.98     30.65 o 
  -9  -2   4       21.30       21.29      3.84 o 
  -8  -2   4        0.22       -1.22      4.05 o 
  -7  -2   4      480.58      450.55      7.65 o 
  -6  -2   4      780.88      772.13      9.84 o 
  -5  -2   4      347.88      378.51      6.15 o 
  -4  -2   4      803.44      850.05     11.05 o 
  -3  -2   4       11.60       18.30      1.35 o 
  -2  -2   4     1401.59     1453.76     15.45 o 
  -1  -2   4       49.89       59.55      1.98 o 
   0  -2   4        9.91       18.85      3.40 o 
   2  -2   4       78.23       66.99      1.33 o 
   3  -2   4        1.16       -0.08      0.46 o 
   4  -2   4      399.43      395.60      5.65 o 
   5  -2   4      982.55      932.72     12.99 o 
   6  -2   4       81.83       85.70      3.11 o 
   7  -2   4       95.40      105.51      3.95 o 
   8  -2   4       60.53       60.54      3.15 o 
   9  -2   4       19.68       26.63      4.80 o 
  10  -2   4        5.00        7.71      4.62 o 
  11  -2   4       38.71       38.50      5.87 o 
 -12  -1   4        8.37       17.58      6.77 o 
 -11  -1   4       11.72       15.50      5.90 o 
 -10  -1   4       25.43       19.56      5.80 o 
  -9  -1   4        1.23        1.86      1.94 o 
  -8  -1   4      144.27      134.30      3.71 o 
  -7  -1   4       85.29       79.37      2.55 o 
  -6  -1   4      403.39      387.58      5.47 o 
  -5  -1   4      716.77      808.81      9.15 o 
  -4  -1   4      187.91      206.94      3.40 o 
  -3  -1   4        4.26        3.96      0.61 o 
  -2  -1   4     1705.51     1767.62     18.58 o 
  -1  -1   4      974.62     1118.73     11.79 o 
   0  -1   4     2368.67     2826.88     41.96 o 
   1  -1   4     1159.80     1308.39     22.30 o 
   2  -1   4       25.24       25.85      1.03 o 
   3  -1   4     1726.59     1854.18     18.47 o 
   4  -1   4       37.08       44.87      1.75 o 
   5  -1   4        1.20        0.31      0.83 o 
   6  -1   4      498.67      443.36      7.73 o 
   7  -1   4       26.39       33.32      3.91 o 
   8  -1   4        0.71        5.61      3.92 o 
   9  -1   4      155.08      141.44     10.32 o 
  10  -1   4        7.72       16.41      4.76 o 
 -12   0   4       12.59       24.71      6.94 o 
 -11   0   4      186.70      207.77     13.76 o 
 -10   0   4       62.36       63.38      5.77 o 
  -9   0   4       55.00       46.36      2.40 o 
  -8   0   4      324.57      317.10      4.99 o 
  -7   0   4        3.28        1.69      0.72 o 
  -6   0   4        0.86        1.22      0.61 o 
  -5   0   4      184.49      183.94      2.53 o 
  -4   0   4      137.45      136.38      4.25 o 
  -3   0   4      670.57      668.30      8.08 o 
  -2   0   4      229.90      268.39      3.48 o 
  -1   0   4      751.40      872.92      9.67 o 
   0   0   4        5.84        3.34      0.56 o 
   1   0   4      852.98      914.40      9.48 o 
   2   0   4      104.58      107.80      2.55 o 
   3   0   4       91.80       76.75      2.33 o 
   4   0   4       80.43       94.15      3.12 o 
   5   0   4      574.35      579.24     10.63 o 
   6   0   4       67.75       58.45      4.97 o 
   7   0   4       47.34       50.48      7.89 o 
   8   0   4       77.59       79.72      7.85 o 
   9   0   4       68.11       69.03     15.70 o 
  10   0   4        0.53        0.07      4.11 o 
 -11   1   4        6.07       15.26      6.00 o 
 -10   1   4       41.49       51.42      3.42 o 
  -9   1   4     1399.10     1358.49     14.87 o 
  -8   1   4      164.73      163.99      3.67 o 
  -7   1   4      480.65      464.14      5.67 o 
  -6   1   4      205.03      200.06      2.84 o 
  -5   1   4        7.71        6.03      0.67 o 
  -4   1   4      181.65      205.74      3.15 o 
  -3   1   4     1146.38     1161.26     12.74 o 
  -2   1   4     2612.09     2873.97     27.40 o 
  -1   1   4      651.47      696.93      8.81 o 
   0   1   4      344.03      347.99      4.64 o 
   1   1   4      301.54      332.58      4.66 o 
   2   1   4      656.78      699.16      9.63 o 
   3   1   4      520.36      533.90     11.71 o 
   4   1   4       11.82       16.92      2.04 o 
   6   1   4        3.61        0.11      2.78 o 
   7   1   4        8.57       11.59      3.75 o 
   8   1   4       39.97       36.13      5.57 o 
   9   1   4      113.33      114.25      9.44 o 
 -12   2   4      145.14      149.16      8.67 o 
 -11   2   4        3.55        4.01      2.21 o 
 -10   2   4       12.31       32.80      6.77 o 
  -9   2   4      345.99      324.51      5.81 o 
  -8   2   4        1.49        1.84      0.63 o 
  -7   2   4        0.06       -0.28      0.52 o 
  -6   2   4       26.73       29.99      1.33 o 
  -5   2   4       16.39       22.26      1.13 o 
  -4   2   4      373.17      373.53      4.33 o 
  -3   2   4     1149.09     1205.86     11.52 o 
  -2   2   4     2676.54     2769.64     26.90 o 
  -1   2   4       23.15       24.05      1.37 o 
   0   2   4      268.97      261.47      4.35 o 
   1   2   4      165.55      161.77      3.26 o 
   2   2   4     1019.26     1121.60     16.27 o 
   3   2   4      264.60      250.61      6.53 o 
   4   2   4       10.06        7.81      3.99 o 
   5   2   4        0.38       -1.96      1.96 o 
   6   2   4       12.57       16.00      3.82 o 
   7   2   4        3.16        2.09      3.33 o 
   8   2   4       20.09       22.53      5.01 o 
   9   2   4        0.22       -1.35      3.71 o 
 -13   3   4      113.15      150.32     13.06 o 
 -12   3   4       30.73       57.42      8.17 o 
 -11   3   4        0.46        2.79      2.13 o 
 -10   3   4      351.64      325.66      6.78 o 
  -9   3   4        2.42        1.24      0.78 o 
  -8   3   4      187.43      174.71      3.82 o 
  -7   3   4      318.31      323.32      4.86 o 
  -6   3   4       73.88       76.58      2.41 o 
  -5   3   4      949.66      962.56     10.63 o 
  -4   3   4        0.21        0.74      0.78 o 
  -3   3   4       56.23       63.39      1.73 o 
  -2   3   4      252.39      313.08      4.71 o 
  -1   3   4     1009.27      988.40     12.49 o 
   0   3   4      178.25      166.30      3.41 o 
   1   3   4      271.62      256.34      4.47 o 
   2   3   4        9.12        8.44      1.61 o 
   3   3   4       70.12       69.45      5.29 o 
   5   3   4      140.23      143.38      9.72 o 
   6   3   4        0.08       -2.74      2.74 o 
   7   3   4       23.22       15.50      4.50 o 
   8   3   4      143.18      148.81      9.34 o 
 -13   4   4        6.29       27.70      6.42 o 
 -12   4   4       21.08       25.60      3.65 o 
 -11   4   4       33.62       35.71      3.17 o 
 -10   4   4      271.73      256.36      6.69 o 
  -9   4   4        1.93        0.52      1.44 o 
  -8   4   4        0.01       -0.59      1.10 o 
  -7   4   4       24.32       25.51      2.29 o 
  -6   4   4      478.51      465.62      6.94 o 
  -5   4   4      145.33      133.17      4.07 o 
  -4   4   4      261.42      233.61      3.78 o 
  -3   4   4        3.26        2.53      0.92 o 
  -2   4   4        0.22        0.64      0.84 o 
  -1   4   4       73.05       68.31      2.39 o 
   0   4   4      253.18      248.58      4.54 o 
   1   4   4       49.41       50.43      2.23 o 
   2   4   4        2.49        4.23      2.99 o 
   3   4   4       44.21       34.38      4.39 o 
   4   4   4       88.19       69.08      5.99 o 
   5   4   4        0.11        7.19      3.59 o 
   6   4   4       62.65       59.02      6.38 o 
   7   4   4       70.71       68.51     11.52 o 
 -13   5   4        7.45        9.55      4.10 o 
 -12   5   4        0.64        8.55      5.51 o 
 -11   5   4       54.14       54.36      3.64 o 
 -10   5   4      166.30      156.39      5.26 o 
  -9   5   4       15.73       16.63      2.53 o 
  -8   5   4      143.04      133.27      4.61 o 
  -7   5   4        6.24        5.99      1.34 o 
  -6   5   4      165.15      154.86      5.02 o 
  -5   5   4     1021.22      985.81     13.78 o 
  -4   5   4        6.39       13.36      1.55 o 
  -3   5   4      623.02      622.04      8.47 o 
  -2   5   4      549.04      563.06      7.80 o 
  -1   5   4       96.45      108.61      3.06 o 
   0   5   4      239.66      233.63      6.24 o 
   1   5   4      612.50      622.38     11.39 o 
   2   5   4       20.66       27.77      4.22 o 
   4   5   4        7.07        1.83      5.17 o 
   5   5   4        2.42       -2.95      2.95 o 
   6   5   4       31.63       22.95      5.13 o 
 -13   6   4       97.51      108.99      8.97 o 
 -12   6   4       19.70       30.74      4.46 o 
 -11   6   4        0.22        5.04      1.59 o 
 -10   6   4        1.08        3.36      1.67 o 
  -9   6   4      204.95      202.96      6.03 o 
  -8   6   4       49.74       35.99      3.03 o 
  -7   6   4       18.44       45.31      6.67 o 
  -6   6   4        0.73        2.06      1.46 o 
  -5   6   4       83.56       73.82      3.13 o 
  -4   6   4       15.17       13.60      1.45 o 
  -3   6   4      312.79      319.82      5.55 o 
  -2   6   4       57.66       64.84      2.50 o 
  -1   6   4      174.95      176.66      5.56 o 
   0   6   4      843.67      814.52     14.49 o 
   1   6   4        0.25       -2.76      3.46 o 
   2   6   4       26.16       33.41      4.68 o 
   3   6   4        2.84        3.91      3.33 o 
   4   6   4        2.22       -0.69      4.45 o 
   5   6   4       89.71       90.34      8.78 o 
 -12   7   4        0.05       16.53      5.41 o 
 -11   7   4        0.18        4.33      1.83 o 
 -10   7   4      110.82       98.39      4.98 o 
  -9   7   4        3.11        3.15      1.96 o 
  -8   7   4       23.22       25.92      2.84 o 
  -7   7   4      808.77      770.39     13.25 o 
  -6   7   4      209.35      213.79      5.88 o 
  -5   7   4       38.78       34.60      1.86 o 
  -4   7   4      211.64      196.25      3.95 o 
  -3   7   4      882.24      883.63     10.91 o 
  -2   7   4       25.68       22.69      2.76 o 
  -1   7   4       19.54       16.71      2.51 o 
   0   7   4       93.48       88.88      4.19 o 
   1   7   4       22.29       25.05      4.39 o 
   3   7   4       79.92       77.31      6.97 o 
   4   7   4        6.22       10.39      4.37 o 
 -12   8   4       57.59       89.08      9.56 o 
 -11   8   4      107.77      103.49      8.88 o 
 -10   8   4      170.35      150.57      5.70 o 
  -9   8   4       20.02       15.74      2.58 o 
  -8   8   4       71.13       73.46      4.35 o 
  -7   8   4      381.13      370.53      8.40 o 
  -6   8   4       40.64       36.41      2.61 o 
  -5   8   4      339.60      327.54      5.48 o 
  -4   8   4       73.79       73.16      3.79 o 
  -3   8   4       57.07       55.16      3.97 o 
  -2   8   4       88.77       83.74      5.55 o 
  -1   8   4       80.87       83.41      4.43 o 
   0   8   4      214.79      227.59      6.62 o 
   1   8   4        3.31        2.42      3.76 o 
   2   8   4       21.10       24.07      4.98 o 
   3   8   4       29.86       31.19      5.60 o 
 -11   9   4       65.67       72.61      6.02 o 
 -10   9   4        0.54        1.36      2.31 o 
  -9   9   4        8.74       11.09      2.46 o 
  -8   9   4        9.40        7.79      2.17 o 
  -7   9   4        4.41        4.34      2.08 o 
  -6   9   4       33.63       31.57      2.73 o 
  -5   9   4       70.34       58.61      4.45 o 
  -4   9   4        7.61        8.09      2.08 o 
  -3   9   4       32.47       34.37      3.44 o 
  -2   9   4        5.44        7.45      2.38 o 
  -1   9   4       13.70       13.81      3.86 o 
   0   9   4       98.16      115.42      7.89 o 
   1   9   4        8.37       18.70      7.22 o 
   2   9   4       24.05       19.80      5.59 o 
 -11  10   4       68.95       92.16      6.39 o 
 -10  10   4        5.21       13.36      4.02 o 
  -9  10   4        0.13        0.41      2.83 o 
  -8  10   4        5.53       13.30      2.51 o 
  -7  10   4       20.43       27.72      3.10 o 
  -6  10   4       31.40       32.17      4.23 o 
  -5  10   4       27.45       29.10      2.86 o 
  -4  10   4        4.51        2.83      2.12 o 
  -3  10   4       28.12       25.11      2.98 o 
  -2  10   4       33.07       32.03      5.01 o 
  -1  10   4      222.81      240.21      7.47 o 
   0  10   4       71.60       85.28     18.49 o 
  -9  11   4       24.16       24.88      4.12 o 
  -8  11   4       15.37       25.22      4.06 o 
  -7  11   4       13.89       16.80      3.88 o 
  -6  11   4      170.78      170.49      8.13 o 
  -5  11   4       21.09       23.05      3.86 o 
  -4  11   4       19.24       21.67      2.74 o 
  -3  11   4        9.21       14.65      2.82 o 
  -2  11   4       13.82       16.54      3.62 o 
   1 -13   5       39.08       40.88      4.95 o 
   2 -13   5        5.50        4.86      2.14 o 
   3 -13   5       62.98       65.82      3.96 o 
   4 -13   5       89.69      101.42      4.55 o 
   5 -13   5        1.15        1.73      2.13 o 
   6 -13   5       65.59       86.70     11.69 o 
   7 -13   5       24.41       31.72      4.22 o 
   8 -13   5       26.38       36.98      5.95 o 
  -1 -12   5        0.31        1.92      3.44 o 
   0 -12   5       58.77       48.66      8.73 o 
   1 -12   5        2.88        2.91      2.11 o 
   2 -12   5      136.25      151.20      5.47 o 
   3 -12   5        1.30       -0.35      2.50 o 
   4 -12   5        1.29        1.15      1.71 o 
   5 -12   5      141.71      157.63      4.91 o 
   6 -12   5       27.00       26.23      4.84 o 
   7 -12   5        0.86       -0.71      2.95 o 
   8 -12   5        0.43        5.10      6.61 o 
   9 -12   5       53.90       72.26      7.68 o 
  -3 -11   5       99.81      131.25     11.10 o 
  -2 -11   5       47.85       44.91      8.26 o 
  -1 -11   5        5.10        4.59      3.27 o 
   0 -11   5        5.52        2.30      2.66 o 
   1 -11   5       75.95       67.97      3.75 o 
   2 -11   5       36.26       38.38      3.08 o 
   3 -11   5       25.97       20.03      2.34 o 
   4 -11   5      113.00      115.07      3.96 o 
   5 -11   5       29.08       32.12      2.35 o 
   6 -11   5       16.41       14.01      2.64 o 
   7 -11   5       50.44       57.87      5.56 o 
   8 -11   5       70.74       88.33      6.47 o 
   9 -11   5      126.18      127.21      8.60 o 
  10 -11   5       47.02       62.02      5.48 o 
  -5 -10   5       50.73       59.45      6.44 o 
  -4 -10   5       22.34       23.45      4.83 o 
  -3 -10   5        0.01        3.07      3.41 o 
  -2 -10   5      199.28      223.36      9.39 o 
  -1 -10   5       42.51       50.72      5.76 o 
   0 -10   5      147.14      134.81      5.32 o 
   1 -10   5        0.18       -1.48      1.48 o 
   2 -10   5       19.01       22.60      2.33 o 
   3 -10   5       42.68       36.38      2.56 o 
   4 -10   5       12.34       16.31      1.95 o 
   5 -10   5       39.45       41.27      3.40 o 
   6 -10   5       11.26        5.69      2.84 o 
   7 -10   5       25.74       33.24      4.91 o 
   8 -10   5      112.48      127.18      6.83 o 
   9 -10   5        4.46       11.14      7.00 o 
  10 -10   5       32.47       19.72      8.20 o 
  -6  -9   5       23.06       27.90      7.86 o 
  -5  -9   5        7.22        8.88      6.39 o 
  -4  -9   5        0.53        2.30      3.25 o 
  -3  -9   5       22.64       27.88      4.28 o 
  -2  -9   5        4.07        6.21      1.94 o 
  -1  -9   5        1.12       -0.92      1.74 o 
   0  -9   5       11.07       10.34      2.72 o 
   1  -9   5      247.12      214.73      4.44 o 
   2  -9   5      671.88      614.73      9.56 o 
   3  -9   5        0.94       -0.69      1.34 o 
   4  -9   5      521.74      480.39      8.95 o 
   5  -9   5       19.27       10.24      3.29 o 
   6  -9   5      101.46       94.77      5.83 o 
   7  -9   5      124.40      122.03      9.33 o 
   8  -9   5       97.99       84.45      5.91 o 
   9  -9   5       32.23       39.10      5.02 o 
  10  -9   5        0.13       -1.85      2.36 o 
  11  -9   5       11.89       17.96      4.11 o 
  -7  -8   5      105.40      126.90     12.95 o 
  -6  -8   5       20.15       17.16      5.07 o 
  -5  -8   5       17.62       14.43      3.95 o 
  -4  -8   5       33.65       41.22      5.62 o 
  -3  -8   5       14.24       19.91      2.92 o 
  -2  -8   5      284.04      288.66      6.45 o 
  -1  -8   5      323.17      327.49      7.69 o 
   0  -8   5      564.73      539.72      7.62 o 
   1  -8   5       46.24       45.34      2.29 o 
   2  -8   5     1457.04     1352.24     15.94 o 
   3  -8   5      113.78      113.60      3.56 o 
   4  -8   5     2203.03     2059.70     25.26 o 
   5  -8   5       61.62       57.38      3.52 o 
   6  -8   5      168.90      159.84      6.82 o 
   7  -8   5       43.91       42.29      3.71 o 
   8  -8   5        0.42        0.79      1.55 o 
   9  -8   5        3.75       -0.66      2.69 o 
  10  -8   5       17.21       10.47      4.39 o 
  11  -8   5       45.13       53.07      7.77 o 
  -8  -7   5       49.89       51.36      9.65 o 
  -7  -7   5       17.20       16.05      6.41 o 
  -6  -7   5        7.82        9.76      3.43 o 
  -5  -7   5       14.06       10.51      3.31 o 
  -4  -7   5       69.02       71.70      5.67 o 
  -3  -7   5        8.01        8.01      2.30 o 
  -2  -7   5      117.52      131.65      4.61 o 
  -1  -7   5       85.78       83.55      3.69 o 
   0  -7   5      135.86      139.55      3.31 o 
   1  -7   5       86.11       80.74      2.72 o 
   2  -7   5       41.38       38.54      1.99 o 
   3  -7   5       63.81       60.86      2.34 o 
   4  -7   5      230.25      210.66      4.03 o 
   5  -7   5       56.71       51.73      2.53 o 
   6  -7   5        3.28        4.81      1.87 o 
   7  -7   5       84.94       68.61      4.43 o 
   8  -7   5       73.12       68.74      4.21 o 
   9  -7   5        0.91        1.33      1.96 o 
  10  -7   5       30.01       29.48      5.17 o 
  11  -7   5       98.57      105.08      6.39 o 
  -9  -6   5       23.47       29.52      8.02 o 
  -8  -6   5       50.51       61.01      9.39 o 
  -7  -6   5        5.84        8.06      4.85 o 
  -6  -6   5      469.16      465.91     13.35 o 
  -5  -6   5       26.36       32.87      4.86 o 
  -4  -6   5      673.80      629.17     15.37 o 
  -3  -6   5      444.97      418.12      6.98 o 
  -2  -6   5        8.53       11.96      1.37 o 
  -1  -6   5       22.85       34.08      2.00 o 
   0  -6   5      525.39      545.06      7.24 o 
   1  -6   5      634.80      561.69      7.43 o 
   2  -6   5      518.73      501.86      6.89 o 
   3  -6   5        0.11        1.61      1.23 o 
   4  -6   5       37.22       44.16      2.27 o 
   5  -6   5      104.47      108.66      4.04 o 
   6  -6   5      231.58      213.60      6.41 o 
   7  -6   5       19.68        9.82      1.74 o 
   8  -6   5       19.04        8.32      1.60 o 
   9  -6   5      119.35      119.17      4.32 o 
  10  -6   5      296.56      296.64      7.07 o 
  11  -6   5      135.81      141.09     13.46 o 
  -9  -5   5        0.05        0.28      5.62 o 
  -8  -5   5        0.02        0.64      4.63 o 
  -7  -5   5        1.88        0.07      2.74 o 
  -6  -5   5        8.55       10.62      3.03 o 
  -5  -5   5        0.83        0.74      2.38 o 
  -4  -5   5      303.55      296.00      5.54 o 
  -3  -5   5       25.11       20.88      1.69 o 
  -2  -5   5       77.42       76.66      2.34 o 
  -1  -5   5      707.16      719.86      9.79 o 
   0  -5   5      248.62      293.44      4.56 o 
   1  -5   5      436.87      368.59      5.30 o 
   2  -5   5      534.56      565.13      6.79 o 
   3  -5   5      236.83      237.44      3.34 o 
   4  -5   5        1.58        2.34      0.87 o 
   5  -5   5      174.70      162.96      4.53 o 
   6  -5   5      102.28       96.58      3.19 o 
   7  -5   5      362.12      323.34      8.62 o 
   8  -5   5        2.43        3.48      1.32 o 
   9  -5   5        6.10        6.09      1.55 o 
  10  -5   5        0.09        0.62      1.89 o 
  11  -5   5       27.31       37.47      6.24 o 
 -10  -4   5       18.87       17.55      7.32 o 
  -9  -4   5       12.96       13.13      5.79 o 
  -8  -4   5        1.10        6.17      5.01 o 
  -7  -4   5       40.62       30.55      3.80 o 
  -6  -4   5       20.97       17.15      2.97 o 
  -5  -4   5        7.05        8.15      1.64 o 
  -4  -4   5      237.28      221.45      4.45 o 
  -3  -4   5      164.83      154.89      3.43 o 
  -2  -4   5     1253.75     1368.00     15.14 o 
  -1  -4   5        0.46        3.95      0.93 o 
   0  -4   5       35.14       33.99      1.66 o 
   1  -4   5      174.75      201.62      3.50 o 
   2  -4   5      526.98      554.50      9.47 o 
   3  -4   5      132.89      135.96      2.29 o 
   4  -4   5       15.42       15.14      1.29 o 
   5  -4   5      708.43      678.21     10.46 o 
   6  -4   5       94.55       86.31      3.31 o 
   7  -4   5      117.33      109.16      4.34 o 
   8  -4   5      152.55      147.32      5.09 o 
   9  -4   5        0.46       -0.17      1.45 o 
  10  -4   5        1.27        3.13      1.62 o 
  11  -4   5      118.27      124.58      6.59 o 
 -11  -3   5       43.90       40.41      8.48 o 
 -10  -3   5        4.15        1.35      5.15 o 
  -9  -3   5       30.26       34.34      7.15 o 
  -8  -3   5      140.00      146.08     11.76 o 
  -7  -3   5       54.25       54.66      3.55 o 
  -6  -3   5      689.18      671.12      9.93 o 
  -5  -3   5       39.33       37.48      2.16 o 
  -4  -3   5       44.84       49.56      2.11 o 
  -3  -3   5       63.16       51.83      2.43 o 
  -2  -3   5     1351.75     1374.51     16.83 o 
  -1  -3   5      438.41      451.51      5.77 o 
   0  -3   5      423.30      450.84      6.18 o 
   1  -3   5      844.80      989.03     14.59 o 
   2  -3   5      808.94     1009.77     15.73 o 
   3  -3   5        1.27        0.44      0.52 o 
   4  -3   5      202.49      203.50      3.93 o 
   5  -3   5      121.25      116.77      3.66 o 
   6  -3   5      332.51      288.32      6.06 o 
   7  -3   5      206.84      186.27      5.49 o 
   8  -3   5        5.95        4.65      1.90 o 
   9  -3   5      466.04      456.85     12.18 o 
  10  -3   5        4.98        7.73      4.11 o 
 -11  -2   5        2.09       -0.69      5.27 o 
 -10  -2   5        2.78       -4.14      4.14 o 
  -9  -2   5      307.68      325.94     17.03 o 
  -8  -2   5      180.85      183.85      8.11 o 
  -7  -2   5        3.55        6.08      1.63 o 
  -6  -2   5      156.88      151.56      3.68 o 
  -5  -2   5        0.04        1.31      0.71 o 
  -4  -2   5      142.48      115.97      2.64 o 
  -3  -2   5        7.98        5.25      0.82 o 
  -2  -2   5      374.95      386.55      5.74 o 
  -1  -2   5     1201.39     1325.43     16.22 o 
   0  -2   5      945.97     1191.71     12.91 o 
   1  -2   5      121.39      161.92      3.85 o 
   2  -2   5       40.47       34.45      7.17 o 
   3  -2   5        0.40        0.60      0.48 o 
   4  -2   5      791.02      793.20      9.96 o 
   5  -2   5        3.16        3.94      1.13 o 
   6  -2   5      861.90      858.58     14.27 o 
   7  -2   5       52.62       53.34      2.94 o 
   8  -2   5       91.22      100.46      8.37 o 
   9  -2   5       11.96       15.76      8.33 o 
  10  -2   5       83.11       86.92      8.12 o 
 -12  -1   5       29.35       25.60      7.33 o 
 -11  -1   5        8.46        9.09      5.75 o 
 -10  -1   5       59.23       60.11      8.41 o 
  -9  -1   5      164.97      171.21      6.16 o 
  -8  -1   5      158.83      153.23      5.27 o 
  -7  -1   5      125.72      119.47      4.00 o 
  -6  -1   5      435.10      424.08      5.24 o 
  -5  -1   5       59.54       57.65      1.56 o 
  -4  -1   5      458.06      456.34      6.37 o 
  -3  -1   5     1847.68     1941.71     20.58 o 
  -2  -1   5      362.08      367.18      4.40 o 
  -1  -1   5       72.67      110.59      1.66 o 
   0  -1   5     1094.38     1355.81     13.46 o 
   1  -1   5      219.13      240.50      3.44 o 
   2  -1   5       21.48       17.74      0.88 o 
   3  -1   5      276.88      278.77      4.37 o 
   4  -1   5      259.70      266.27      4.91 o 
   5  -1   5      480.82      495.13      8.39 o 
   6  -1   5      463.71      442.38      7.97 o 
   7  -1   5       14.72       12.97      3.74 o 
   9  -1   5       59.11       62.32      6.78 o 
  10  -1   5      252.48      268.05     12.40 o 
 -12   0   5       31.97       29.31      7.00 o 
 -11   0   5       47.67       55.44      8.26 o 
 -10   0   5        7.22       11.81      2.07 o 
  -9   0   5        0.99        0.14      1.49 o 
  -8   0   5       55.66       54.92      3.57 o 
  -7   0   5      603.24      599.87      7.05 o 
  -6   0   5      317.40      340.90      4.07 o 
  -5   0   5        7.50        8.12      0.67 o 
  -4   0   5        4.38        5.52      0.64 o 
  -3   0   5       21.31       27.62      1.09 o 
  -2   0   5       88.68       97.54      1.94 o 
  -1   0   5      289.10      292.52      3.95 o 
   0   0   5      165.47      182.22      2.92 o 
   1   0   5      145.75      131.80      2.47 o 
   2   0   5      299.99      300.29      4.16 o 
   3   0   5      471.32      506.20      7.96 o 
   4   0   5        8.16        9.58      1.56 o 
   5   0   5       33.64       31.67      3.45 o 
   6   0   5       43.85       23.80      4.16 o 
   8   0   5       46.88       47.92      5.93 o 
   9   0   5       15.55       20.56      8.40 o 
 -11   1   5        2.76        1.56      2.28 o 
 -10   1   5       10.52       13.81      2.19 o 
  -9   1   5       70.39       78.74      3.80 o 
  -8   1   5       56.65       56.43      2.55 o 
  -7   1   5       23.08       22.48      1.33 o 
  -6   1   5      642.58      670.00      8.83 o 
  -5   1   5      201.32      206.38      3.72 o 
  -4   1   5      263.50      251.47      3.62 o 
  -3   1   5       56.26       69.92      1.90 o 
  -2   1   5      446.93      506.11      6.26 o 
  -1   1   5      316.49      307.07      4.30 o 
   0   1   5       38.07       46.21      1.61 o 
   1   1   5      712.77      750.35      9.05 o 
   2   1   5     1812.37     1837.47     25.53 o 
   3   1   5      286.66      302.47      6.66 o 
   4   1   5       48.82       54.25      3.91 o 
   5   1   5      392.68      380.65     12.14 o 
   6   1   5        0.04        1.76      3.87 o 
   7   1   5      344.28      248.40     15.31 o 
   8   1   5       21.51       23.06      8.35 o 
   9   1   5       30.98       37.54     10.60 o 
 -12   2   5        7.50       11.88      3.62 o 
 -11   2   5      180.41      172.43      6.64 o 
 -10   2   5      225.28      204.39      6.99 o 
  -9   2   5      599.51      594.58      9.52 o 
  -8   2   5      232.22      216.62      4.27 o 
  -7   2   5      123.07      133.21      2.83 o 
  -6   2   5      159.71      147.19      4.03 o 
  -5   2   5       97.57       92.16      3.24 o 
  -4   2   5       10.02       15.83      1.08 o 
  -3   2   5     2458.51     2438.75     24.61 o 
  -2   2   5      971.13      945.10     11.93 o 
  -1   2   5      171.18      178.26      3.59 o 
   0   2   5        9.87       15.31      1.33 o 
   1   2   5       69.94       69.77      2.99 o 
   2   2   5      100.44      103.48      3.72 o 
   3   2   5       36.21       40.31      3.72 o 
   4   2   5       38.92       41.18      4.72 o 
   5   2   5       14.61       11.11      5.63 o 
   6   2   5       19.22       14.19      5.85 o 
   7   2   5      242.49      230.01     10.59 o 
   8   2   5       21.07       20.19      5.06 o 
 -13   3   5        8.24        1.81      6.11 o 
 -12   3   5        8.05        5.27      2.46 o 
 -11   3   5        0.32        3.75      2.12 o 
 -10   3   5       31.20       39.38      4.27 o 
  -9   3   5       84.01       74.54      3.56 o 
  -8   3   5       71.18       66.01      3.03 o 
  -7   3   5      367.74      375.37      6.48 o 
  -6   3   5       54.22       67.22      3.93 o 
  -5   3   5       38.69       45.39      1.97 o 
  -4   3   5        0.24        0.01      0.72 o 
  -3   3   5        4.90        4.65      0.98 o 
  -2   3   5      155.67      167.42      3.60 o 
  -1   3   5       23.74       30.69      1.97 o 
   0   3   5       51.41       55.17      2.30 o 
   1   3   5      596.12      633.69      8.95 o 
   2   3   5       25.80       21.28      3.57 o 
   3   3   5        0.84        3.04      2.83 o 
   4   3   5      492.90      487.18     14.17 o 
   5   3   5        0.16        3.63      3.27 o 
   6   3   5      114.20      114.99      7.76 o 
   7   3   5       51.67       56.37      6.72 o 
 -13   4   5      112.50      121.79      8.82 o 
 -12   4   5       11.07       20.45      3.05 o 
 -11   4   5       22.03       26.43      3.58 o 
 -10   4   5       13.79       16.75      2.30 o 
  -9   4   5      410.05      365.41      7.98 o 
  -8   4   5      132.46      123.64      4.94 o 
  -7   4   5        5.92        2.73      1.39 o 
  -6   4   5        0.03        0.53      0.90 o 
  -5   4   5        0.03        1.06      1.05 o 
  -4   4   5      704.55      722.46      9.15 o 
  -3   4   5     1061.48     1015.16     12.42 o 
  -2   4   5       33.07       37.04      2.26 o 
  -1   4   5      129.84      118.51      3.27 o 
   0   4   5      159.00      156.12      4.12 o 
   1   4   5       60.50       56.67      3.17 o 
   2   4   5      275.81      276.69     12.58 o 
   3   4   5        7.02        6.20      3.33 o 
   4   4   5        3.99        4.80      3.29 o 
   6   4   5       75.55       84.54      7.61 o 
   7   4   5       46.88       49.41      6.51 o 
 -13   5   5      235.70      260.30     26.89 o 
 -12   5   5       22.56       32.46      5.48 o 
 -11   5   5       54.52       53.25      4.68 o 
 -10   5   5       42.41       37.37      3.23 o 
  -9   5   5        5.89        4.82      1.74 o 
  -8   5   5      368.66      352.38      9.64 o 
  -7   5   5       15.50       10.81      2.09 o 
  -6   5   5       53.28       55.59      3.41 o 
  -5   5   5        1.22        2.85      1.26 o 
  -4   5   5      156.87      159.49      3.50 o 
  -3   5   5        8.97        6.51      1.33 o 
  -2   5   5        0.58       -1.04      1.08 o 
  -1   5   5       52.12       55.92      2.85 o 
   0   5   5       75.99       75.35      3.92 o 
   1   5   5        3.02        3.92      1.61 o 
   2   5   5      614.98      588.19     15.75 o 
   3   5   5       80.80       71.21      6.06 o 
   4   5   5       53.12       36.73      5.63 o 
   5   5   5        3.73        2.97      3.98 o 
   6   5   5       10.78        7.09      4.49 o 
 -12   6   5       12.49       17.97      4.39 o 
 -11   6   5      149.92      140.84      5.67 o 
 -10   6   5      199.21      187.62      6.00 o 
  -9   6   5       15.78       15.16      2.24 o 
  -8   6   5        8.84       14.86      2.28 o 
  -7   6   5        4.09        5.35      1.86 o 
  -6   6   5       25.59       19.62      2.56 o 
  -5   6   5      352.83      353.49      6.91 o 
  -4   6   5       27.46       26.26      1.85 o 
  -3   6   5      104.45      103.54      3.22 o 
  -2   6   5      112.51      114.54      3.97 o 
  -1   6   5      150.26      160.67      5.47 o 
   0   6   5       34.29       33.16      2.97 o 
   1   6   5      410.66      397.57     12.57 o 
   2   6   5        9.83        7.15      3.63 o 
   3   6   5       78.75       78.12      6.88 o 
   4   6   5        1.91        1.25      3.73 o 
   5   6   5       69.15       73.77     11.41 o 
 -12   7   5       13.72       23.14      9.49 o 
 -11   7   5       11.18       17.68      3.27 o 
 -10   7   5       33.69       39.42      3.55 o 
  -9   7   5      137.80      152.31      5.45 o 
  -8   7   5      272.41      261.74      6.97 o 
  -7   7   5      128.42      122.38      4.73 o 
  -6   7   5      721.67      695.07     10.55 o 
  -5   7   5       23.89       21.65      1.95 o 
  -4   7   5       19.61       23.31      1.87 o 
  -3   7   5      128.02      122.64      5.01 o 
  -2   7   5       29.34       28.31      3.08 o 
  -1   7   5      313.67      310.67      8.01 o 
   0   7   5      224.17      232.98      9.58 o 
   1   7   5      305.37      290.02     11.02 o 
   2   7   5        8.69       12.05      4.22 o 
   3   7   5       29.14       18.15     11.10 o 
   4   7   5        0.83       -1.95      3.86 o 
 -12   8   5        4.08       12.22      2.81 o 
 -11   8   5      116.62      130.56      8.65 o 
 -10   8   5      155.42      159.70      5.90 o 
  -9   8   5      101.95      102.74      4.87 o 
  -8   8   5      150.53      136.75      5.26 o 
  -7   8   5      322.93      333.42      9.11 o 
  -6   8   5        4.78        3.80      1.56 o 
  -5   8   5       15.88       12.84      1.53 o 
  -4   8   5       30.58       28.93      2.77 o 
  -3   8   5        0.87        2.99      2.16 o 
  -2   8   5        0.30        1.65      2.03 o 
  -1   8   5        1.02        5.68      3.68 o 
   0   8   5       52.56       62.58      3.85 o 
   1   8   5        0.03       -1.18      3.58 o 
   2   8   5        0.28       -2.63      3.61 o 
 -11   9   5        0.19        6.40      2.92 o 
 -10   9   5        3.91        5.32      5.82 o 
  -9   9   5       38.92       37.26      3.38 o 
  -8   9   5       29.40       26.71      3.15 o 
  -7   9   5      306.12      317.12      8.55 o 
  -6   9   5        7.86       11.56      2.03 o 
  -5   9   5       14.37       12.56      2.68 o 
  -4   9   5      351.84      339.90      8.29 o 
  -3   9   5        5.32        4.04      2.32 o 
  -2   9   5       44.67       47.72      4.04 o 
  -1   9   5       31.14       40.51      3.74 o 
   0   9   5      112.89      120.36     21.46 o 
   1   9   5       35.72       31.43      5.66 o 
 -10  10   5        0.00       11.23      4.95 o 
  -9  10   5       10.25       11.31      3.26 o 
  -8  10   5       59.48       61.17      5.02 o 
  -7  10   5        7.89       11.12      3.51 o 
  -6  10   5       87.00       90.53      6.41 o 
  -5  10   5        3.26        3.03      2.00 o 
  -4  10   5      104.41       90.47      6.18 o 
  -3  10   5       35.32       39.37      3.11 o 
  -2  10   5        0.11        2.35      1.96 o 
  -1  10   5       43.67       55.22      4.88 o 
  -8  11   5        7.79       10.60      6.39 o 
  -7  11   5        1.55       -2.39      4.99 o 
  -6  11   5       28.49       30.69      4.43 o 
  -5  11   5       31.26       30.62      3.01 o 
  -4  11   5        0.55       -3.72      5.14 o 
   1 -13   6        2.77        0.89      3.04 o 
   2 -13   6        7.50        5.94      2.21 o 
   3 -13   6      105.78      112.28      4.82 o 
   4 -13   6        0.78       -0.39      2.11 o 
   5 -13   6       47.54       50.82      3.34 o 
   6 -13   6        7.64       10.25      3.05 o 
   7 -13   6       40.63       51.30      7.06 o 
  -1 -12   6        4.23        3.76      3.72 o 
   0 -12   6       12.60       20.83      5.10 o 
   1 -12   6        1.92       -0.30      2.62 o 
   2 -12   6       48.65       43.17      3.54 o 
   3 -12   6       26.85       30.86      4.36 o 
   4 -12   6      150.24      163.39      5.18 o 
   5 -12   6        0.02       -1.28      1.98 o 
   6 -12   6        1.33        0.80      2.42 o 
   7 -12   6        0.45       -0.83      3.92 o 
   8 -12   6       31.78       37.64      6.07 o 
   9 -12   6      166.26      185.80     10.51 o 
  -4 -11   6      122.52      131.56     13.44 o 
  -3 -11   6      331.38      441.72     21.98 o 
  -2 -11   6      179.35      214.58     14.72 o 
  -1 -11   6       45.99       44.75      6.21 o 
   0 -11   6        0.46       -1.99      2.26 o 
   1 -11   6       30.72       29.82      2.90 o 
   2 -11   6        7.49       12.22      2.29 o 
   3 -11   6        0.14       -1.50      1.50 o 
   4 -11   6        0.44       -1.38      1.40 o 
   5 -11   6       16.21       16.82      1.89 o 
   6 -11   6      116.19      110.30      5.17 o 
   7 -11   6        8.85       15.75      3.58 o 
   8 -11   6       11.56       13.20      4.26 o 
   9 -11   6        4.27        9.87      3.31 o 
  -5 -10   6       46.10       64.92     10.66 o 
  -4 -10   6        0.43        5.90      3.37 o 
  -3 -10   6        1.27        1.40      5.65 o 
  -2 -10   6        2.15        1.77      4.64 o 
  -1 -10   6        8.35        5.61      2.66 o 
   0 -10   6      104.06       95.63      5.92 o 
   1 -10   6       27.06       24.75      2.38 o 
   2 -10   6       88.83       86.62      3.46 o 
   3 -10   6       43.57       40.22      2.64 o 
   4 -10   6       20.96       24.73      2.19 o 
   5 -10   6       12.14       12.73      2.46 o 
   6 -10   6       66.44       67.39      7.43 o 
   7 -10   6        7.36        9.80      3.17 o 
   8 -10   6       15.26       13.68      6.98 o 
   9 -10   6       39.45       43.90      6.11 o 
  10 -10   6       51.29       34.34     19.48 o 
  -6  -9   6        8.71       -3.95      5.51 o 
  -5  -9   6        0.77       -3.11      5.42 o 
  -4  -9   6       52.95       68.96     10.36 o 
  -3  -9   6        0.56        3.65      2.77 o 
  -2  -9   6       23.16       17.00      3.42 o 
  -1  -9   6       15.87       17.44      2.48 o 
   0  -9   6      151.34      142.50      4.66 o 
   1  -9   6       12.55        6.72      1.47 o 
   2  -9   6       90.67       94.45      3.40 o 
   3  -9   6       75.33       69.85      3.10 o 
   4  -9   6       15.46       15.20      1.92 o 
   5  -9   6      300.92      280.85      7.23 o 
   6  -9   6      164.71      153.07      6.91 o 
   7  -9   6        2.21        0.40      2.27 o 
   8  -9   6      183.70      179.73      6.71 o 
   9  -9   6       95.25      112.22      6.32 o 
  10  -9   6       26.39       30.06      4.06 o 
  -7  -8   6        0.47       -0.69      5.70 o 
  -6  -8   6      210.48      246.30     15.92 o 
  -5  -8   6      110.67      125.44      7.59 o 
  -4  -8   6       47.67       56.02      7.20 o 
  -3  -8   6      392.71      378.85     11.62 o 
  -2  -8   6       58.79       54.47      4.35 o 
  -1  -8   6      185.46      175.66      4.43 o 
   0  -8   6       38.34       45.57      2.67 o 
   1  -8   6      361.84      361.11      5.97 o 
   2  -8   6      252.31      224.56      4.74 o 
   3  -8   6      176.23      158.31      4.49 o 
   4  -8   6       95.67       83.59      3.20 o 
   5  -8   6      101.04       82.30      5.74 o 
   6  -8   6        5.84        2.67      1.96 o 
   7  -8   6       72.79       77.12      9.00 o 
   8  -8   6       49.94       57.62      4.47 o 
   9  -8   6        0.14        0.34      1.46 o 
  10  -8   6       15.21       12.60      2.95 o 
  -8  -7   6       94.67      116.72     13.41 o 
  -7  -7   6       30.30       20.15      6.96 o 
  -6  -7   6        0.01        1.07      4.64 o 
  -5  -7   6        0.54       -2.24      3.86 o 
  -4  -7   6      617.59      648.13     16.21 o 
  -3  -7   6      347.85      321.05     10.09 o 
  -2  -7   6      132.74      136.61      3.77 o 
  -1  -7   6      266.04      261.45      5.30 o 
   0  -7   6      583.08      545.64      8.54 o 
   1  -7   6       98.22       96.49      2.93 o 
   2  -7   6        4.41        3.44      1.16 o 
   3  -7   6       17.68       23.00      1.85 o 
   4  -7   6      941.22      897.24     10.45 o 
   5  -7   6      661.85      571.56      9.50 o 
   6  -7   6        5.96        2.13      1.59 o 
   7  -7   6       89.92       83.23      3.75 o 
   8  -7   6       82.47       77.14      3.73 o 
   9  -7   6        7.20        9.00      2.86 o 
  10  -7   6       84.73       74.22      6.05 o 
  11  -7   6        4.10        7.69      4.17 o 
  -9  -6   6       33.85       28.14      8.03 o 
  -8  -6   6       11.60       14.11      6.58 o 
  -7  -6   6      105.36      109.32     10.80 o 
  -6  -6   6        0.67       -0.30      4.32 o 
  -5  -6   6      167.52      161.26      7.28 o 
  -4  -6   6       80.35       95.14      5.68 o 
  -3  -6   6       64.46       71.92      3.36 o 
  -2  -6   6       22.52       25.24      1.84 o 
  -1  -6   6        2.35        4.38      1.42 o 
   0  -6   6        1.12        2.43      1.25 o 
   1  -6   6      932.67      854.84     10.58 o 
   2  -6   6      165.82      155.58      3.68 o 
   3  -6   6      407.16      382.85      5.43 o 
   4  -6   6        9.65        3.94      1.35 o 
   5  -6   6        1.48        2.55      1.14 o 
   6  -6   6      438.00      392.85      7.73 o 
   7  -6   6        8.36        5.14      1.43 o 
   8  -6   6       48.66       52.11      3.18 o 
   9  -6   6        3.67        1.42      2.02 o 
  10  -6   6        1.81        1.59      2.83 o 
  11  -6   6       16.12       11.22      6.03 o 
 -10  -5   6       55.20       59.75     10.29 o 
  -9  -5   6       24.17       17.84      7.06 o 
  -8  -5   6       43.20       46.07      8.00 o 
  -7  -5   6      134.26      131.54     11.67 o 
  -6  -5   6      296.97      283.47     15.00 o 
  -5  -5   6       91.02       91.57      4.56 o 
  -4  -5   6       15.80       17.83      2.02 o 
  -3  -5   6      105.19      115.64      3.24 o 
  -2  -5   6      560.99      526.39      7.74 o 
  -1  -5   6      475.43      463.08      7.07 o 
   0  -5   6     1159.64     1171.85     15.22 o 
   1  -5   6       17.50       16.27      1.30 o 
   2  -5   6      219.57      245.39      3.66 o 
   3  -5   6      150.27      162.86      3.10 o 
   4  -5   6      936.29     1011.94     11.61 o 
   5  -5   6      237.25      233.19      4.92 o 
   6  -5   6      234.33      200.29      5.17 o 
   7  -5   6        1.03        3.06      1.28 o 
   8  -5   6       14.72       14.97      2.31 o 
   9  -5   6      130.93      126.31      4.53 o 
  10  -5   6      269.91      254.60      8.28 o 
 -10  -4   6       82.88       82.79     11.39 o 
  -9  -4   6       95.33      113.35     11.61 o 
  -8  -4   6       22.98       20.47      6.11 o 
  -7  -4   6        0.04        0.39      4.15 o 
  -6  -4   6      261.63      262.55      7.52 o 
  -5  -4   6      147.01      145.24      4.45 o 
  -4  -4   6        2.35        0.22      1.24 o 
  -3  -4   6       47.08       46.54      1.82 o 
  -2  -4   6       49.27       67.26      2.21 o 
  -1  -4   6     1081.74     1059.03     13.57 o 
   0  -4   6      256.02      231.90      4.29 o 
   1  -4   6       71.11       67.54      1.77 o 
   2  -4   6      263.89      332.40      4.48 o 
   3  -4   6       32.71       42.89      1.40 o 
   4  -4   6       42.30       47.33      2.17 o 
   5  -4   6      645.15      605.66      9.89 o 
   6  -4   6      157.59      144.19      4.97 o 
   7  -4   6      185.63      174.99      8.25 o 
   8  -4   6       52.21       45.57      3.46 o 
   9  -4   6       81.10       94.23      4.17 o 
  10  -4   6       36.39       43.64      6.20 o 
 -11  -3   6        3.53        3.07      5.86 o 
 -10  -3   6        3.91       -1.30      5.04 o 
  -9  -3   6       25.41       26.31      6.75 o 
  -8  -3   6      125.94      127.79     10.95 o 
  -7  -3   6       33.12       26.96      4.45 o 
  -6  -3   6      395.39      424.03     10.11 o 
  -5  -3   6      506.09      509.33      8.95 o 
  -4  -3   6       26.32       22.72      2.66 o 
  -3  -3   6      147.24      140.80      3.17 o 
  -2  -3   6        0.23        0.01      0.82 o 
  -1  -3   6      196.84      231.62      3.87 o 
   0  -3   6      839.37      912.66      9.10 o 
   1  -3   6      737.02      930.04     14.06 o 
   2  -3   6     1955.63     2388.59     34.68 o 
   3  -3   6      732.15      810.61     10.23 o 
   4  -3   6        0.04       -0.09      0.80 o 
   5  -3   6       15.04       14.41      1.78 o 
   6  -3   6      119.05      117.47      4.48 o 
   7  -3   6      135.91      116.06      4.59 o 
   8  -3   6       32.91       40.28      2.96 o 
   9  -3   6       70.96       69.33      4.39 o 
  10  -3   6       18.77       25.47      5.08 o 
 -11  -2   6      250.70      243.78     16.11 o 
 -10  -2   6       77.78       80.44      9.83 o 
  -9  -2   6       42.01       46.03      7.58 o 
  -8  -2   6        0.06        1.43      1.84 o 
  -7  -2   6      567.01      543.61     12.31 o 
  -6  -2   6        0.98        0.22      1.58 o 
  -5  -2   6      100.02      112.62      3.55 o 
  -4  -2   6       79.56       66.64      2.12 o 
  -3  -2   6      531.40      561.60      7.94 o 
  -2  -2   6       43.43       71.08      2.98 o 
  -1  -2   6      363.19      397.68      4.92 o 
   0  -2   6       35.70       41.28      1.46 o 
   1  -2   6      267.99      287.61      4.68 o 
   2  -2   6       43.14       40.70      1.37 o 
   3  -2   6       19.46       25.46      1.94 o 
   4  -2   6      611.08      605.69      9.54 o 
   5  -2   6     1110.25     1090.45     13.90 o 
   6  -2   6       52.18       49.17      2.86 o 
   7  -2   6      182.98      179.39      5.52 o 
   8  -2   6       68.41       72.55      6.91 o 
   9  -2   6        0.62        2.98      3.97 o 
  10  -2   6       65.36       69.23     10.13 o 
 -12  -1   6        7.29        4.11      5.50 o 
 -11  -1   6       23.72       24.18      6.88 o 
 -10  -1   6       12.96       10.18      5.04 o 
  -9  -1   6      353.19      339.04      9.54 o 
  -8  -1   6      379.51      379.33      9.97 o 
  -7  -1   6      711.31      729.52     15.20 o 
  -6  -1   6      225.05      233.15      5.25 o 
  -5  -1   6       32.36       27.99      1.72 o 
  -4  -1   6      224.02      207.47      3.46 o 
  -3  -1   6       66.38       69.73      1.99 o 
  -2  -1   6     2768.56     3138.24     34.22 o 
  -1  -1   6      547.00      622.56      6.74 o 
   0  -1   6       17.87       19.45      0.98 o 
   1  -1   6      268.89      279.87      3.75 o 
   2  -1   6      547.22      575.24      5.96 o 
   3  -1   6        8.72       11.29      1.36 o 
   4  -1   6      165.29      159.67      4.49 o 
   5  -1   6      169.25      164.23      4.60 o 
   6  -1   6       74.38       70.88      3.76 o 
   7  -1   6       12.80       17.10      4.00 o 
   8  -1   6      121.31      116.42     10.64 o 
   9  -1   6        0.03       -1.29      5.13 o 
 -12   0   6      126.33      139.54     12.62 o 
 -11   0   6       67.84       72.25      6.99 o 
 -10   0   6      125.48      121.92      4.78 o 
  -9   0   6       77.04       72.10      4.09 o 
  -8   0   6       11.62       12.55      2.20 o 
  -7   0   6      170.38      188.47      5.79 o 
  -6   0   6       97.75       97.63      3.13 o 
  -5   0   6      194.94      179.69      3.64 o 
  -4   0   6        0.05        0.54      0.51 o 
  -3   0   6      781.27      797.13      9.15 o 
  -2   0   6     7344.07     8098.35     70.08 o 
  -1   0   6       35.98       38.00      1.33 o 
   0   0   6      334.60      338.43      4.48 o 
   1   0   6       82.79       80.19      2.10 o 
   2   0   6      101.58      105.58      2.28 o 
   3   0   6      377.07      357.28      6.57 o 
   4   0   6      653.31      628.79     11.48 o 
   5   0   6      591.26      616.21     13.28 o 
   6   0   6       23.75       28.05      4.64 o 
   7   0   6       28.85       40.06      5.30 o 
   8   0   6       20.26       26.32      5.25 o 
   9   0   6      119.34      131.44     11.33 o 
 -12   1   6        1.74        0.51      6.05 o 
 -11   1   6        1.15        1.46      2.11 o 
 -10   1   6        1.76        2.71      2.16 o 
  -9   1   6       70.83       68.81      4.07 o 
  -8   1   6       99.28       90.66      5.03 o 
  -7   1   6      148.90      156.45      5.30 o 
  -6   1   6       27.47       26.38      1.61 o 
  -5   1   6      107.51       99.81      2.83 o 
  -4   1   6       43.50       41.94      1.74 o 
  -3   1   6      354.79      385.60      4.83 o 
  -2   1   6      785.62      915.41     10.44 o 
  -1   1   6       90.33       83.45      2.17 o 
   0   1   6      190.82      207.84      3.68 o 
   1   1   6        1.62       -0.76      0.76 o 
   2   1   6       67.09       71.04      2.44 o 
   3   1   6        0.36        1.87      1.80 o 
   4   1   6      367.11      361.90     11.52 o 
   5   1   6      100.11       94.49      6.60 o 
   6   1   6       35.77       40.71      5.34 o 
   7   1   6      101.56       92.64      7.70 o 
 -12   2   6       90.81      111.01      5.65 o 
 -11   2   6       28.73       31.29      3.63 o 
 -10   2   6      132.36      132.22      5.78 o 
  -9   2   6      124.89      119.38      6.11 o 
  -8   2   6       94.35       80.89      4.15 o 
  -7   2   6      297.56      295.90      6.15 o 
  -6   2   6      246.58      238.06      4.29 o 
  -5   2   6        1.52        1.37      0.79 o 
  -4   2   6      371.08      360.99      5.09 o 
  -3   2   6      587.40      569.58      7.98 o 
  -2   2   6      358.35      373.80      5.91 o 
  -1   2   6      277.85      279.44      4.97 o 
   0   2   6      160.24      158.82      3.95 o 
   1   2   6      220.18      287.38      5.23 o 
   2   2   6        4.35        9.08      2.12 o 
   3   2   6       96.01       89.36      5.90 o 
   4   2   6      581.07      546.33     15.17 o 
   5   2   6       38.61       48.58      5.35 o 
   6   2   6      305.51      285.64     18.14 o 
   7   2   6       63.61       62.97      8.07 o 
 -12   3   6       12.44       19.64      4.63 o 
 -11   3   6       16.18       14.74      2.98 o 
 -10   3   6       32.37       33.25      3.62 o 
  -9   3   6        1.12        1.76      2.05 o 
  -8   3   6       69.50       77.07      3.69 o 
  -7   3   6      807.89      721.91     11.41 o 
  -6   3   6        0.60        0.58      1.28 o 
  -5   3   6       82.44       80.47      2.88 o 
  -4   3   6      245.33      291.22     10.96 o 
  -2   3   6       91.93       91.44      2.96 o 
  -1   3   6       48.58       39.06      2.14 o 
   0   3   6       49.82       49.74      2.40 o 
   1   3   6      760.09      747.19     11.58 o 
   2   3   6       31.74       37.51      4.41 o 
   3   3   6       52.53       60.91      5.36 o 
   4   3   6       72.41       61.48      5.72 o 
   5   3   6        1.35       -1.11      8.20 o 
   6   3   6       11.09        1.09      3.97 o 
   7   3   6       12.93        2.43      2.39 o 
 -13   4   6        9.31       28.26      6.18 o 
 -12   4   6       13.34       20.09      4.76 o 
 -11   4   6       60.57       56.79      4.72 o 
 -10   4   6        2.69        7.12      2.21 o 
  -9   4   6        0.09        1.53      1.27 o 
  -8   4   6      225.31      236.58      6.73 o 
  -7   4   6       59.95       54.86      3.55 o 
  -6   4   6        1.02        2.28      1.65 o 
  -5   4   6        9.85       10.01      1.59 o 
  -4   4   6     1512.83     1544.12     20.14 o 
  -3   4   6      256.21      264.02      5.15 o 
  -2   4   6      173.06      161.28      3.98 o 
  -1   4   6       25.50       25.04      2.00 o 
   0   4   6       11.06       14.14      1.77 o 
   1   4   6       38.91       40.85      3.41 o 
   2   4   6      207.67      193.37      8.43 o 
   3   4   6       11.78        1.02      3.18 o 
   4   4   6       28.51       24.24      5.51 o 
   5   4   6       57.54       49.33      6.65 o 
   6   4   6        0.24        5.31      3.47 o 
 -12   5   6        9.93       21.79      5.11 o 
 -11   5   6       49.15       53.43      4.59 o 
 -10   5   6       25.95       36.28      3.74 o 
  -9   5   6      182.23      175.89      6.05 o 
  -8   5   6       70.13       67.56      4.10 o 
  -7   5   6        5.24        5.75      1.93 o 
  -6   5   6      135.02      135.54      4.99 o 
  -5   5   6       54.31       59.39      2.93 o 
  -4   5   6      185.61      185.00      4.66 o 
  -3   5   6       24.01       20.25      1.95 o 
  -2   5   6      232.55      230.34      5.68 o 
  -1   5   6       24.88       26.19      2.75 o 
   0   5   6        4.61        9.14      1.96 o 
   1   5   6       22.03       33.63      4.35 o 
   2   5   6        1.19        0.71      2.89 o 
   3   5   6       81.06       81.50      6.83 o 
   4   5   6       38.91       31.06      5.52 o 
   5   5   6       42.48       40.53      6.05 o 
 -12   6   6        8.61       22.43      4.03 o 
 -11   6   6        9.07        9.48      3.34 o 
 -10   6   6      134.52      132.49      5.45 o 
  -9   6   6       73.77       81.50      4.41 o 
  -8   6   6       41.46       39.18      3.55 o 
  -7   6   6       70.03       67.97      4.17 o 
  -6   6   6        3.30        5.01      1.89 o 
  -5   6   6        5.07        7.87      1.91 o 
  -4   6   6      437.49      428.50      7.03 o 
  -3   6   6       66.41       66.62      2.98 o 
  -2   6   6       53.36       54.80      5.73 o 
  -1   6   6      155.02      155.32      5.59 o 
   0   6   6      185.15      188.35      5.98 o 
   1   6   6       32.71       37.94      5.00 o 
   2   6   6        5.13        0.25      3.13 o 
   3   6   6        4.67        1.29     11.71 o 
   4   6   6      158.09      170.59      9.61 o 
 -12   7   6       12.39       28.80      5.69 o 
 -11   7   6      111.44       94.51     15.62 o 
 -10   7   6       13.48       21.23      2.86 o 
  -9   7   6       54.04       47.97      3.84 o 
  -8   7   6       16.56       17.51      2.55 o 
  -7   7   6      131.37      141.21      5.06 o 
  -6   7   6       70.71       69.01      3.38 o 
  -5   7   6        3.69        2.82      1.25 o 
  -4   7   6      396.47      383.00      7.51 o 
  -3   7   6      119.98      117.01      5.14 o 
  -2   7   6      125.87      114.81      5.07 o 
  -1   7   6       69.39       73.93      6.93 o 
   0   7   6      217.51      221.06      6.61 o 
   1   7   6        6.58        5.09      3.76 o 
   2   7   6      107.26      109.01      7.91 o 
   3   7   6       15.37       13.21      4.56 o 
 -11   8   6       76.97       88.81      5.92 o 
 -10   8   6        0.77        7.40      2.79 o 
  -9   8   6        0.74        3.78      2.02 o 
  -8   8   6       65.25       68.50      4.38 o 
  -7   8   6        8.57        8.08      2.17 o 
  -6   8   6       20.94       21.50      2.25 o 
  -5   8   6        4.84        4.80      1.90 o 
  -4   8   6       23.93       18.08      2.52 o 
  -3   8   6        4.88        2.26      2.11 o 
  -2   8   6       76.61       70.88      6.20 o 
  -1   8   6       27.89       32.19      5.70 o 
   0   8   6       28.36       31.18      8.91 o 
   1   8   6        1.12       -0.05      7.43 o 
 -11   9   6        1.58        6.82      2.78 o 
 -10   9   6       33.79       37.69      4.74 o 
  -9   9   6        0.17       -1.30      2.75 o 
  -8   9   6       19.61       23.22      2.99 o 
  -7   9   6       59.93       67.24      4.14 o 
  -6   9   6        1.57        3.84      5.23 o 
  -5   9   6       80.74       75.51      4.01 o 
  -4   9   6        5.80        3.20      2.42 o 
  -3   9   6        1.85        3.41      2.70 o 
  -2   9   6       15.77       19.47      5.24 o 
  -1   9   6       15.50       21.80      3.15 o 
   0   9   6        9.91       15.14      4.61 o 
  -9  10   6       11.09       19.60      3.95 o 
  -8  10   6        1.18        5.44      4.12 o 
  -7  10   6       31.54       24.25      4.40 o 
  -6  10   6       43.29       49.62      6.69 o 
  -5  10   6        1.45        0.04      2.03 o 
  -4  10   6        4.36        6.42      2.01 o 
  -3  10   6        4.39        4.53      4.11 o 
  -2  10   6        0.24        9.30      4.06 o 
   1 -13   7       45.07       37.89      5.69 o 
   2 -13   7        0.67        0.15      2.76 o 
   3 -13   7        2.30        2.23      1.79 o 
   4 -13   7        7.39       10.88      2.30 o 
   5 -13   7      157.86      192.14      7.56 o 
   6 -13   7        5.35        7.52      2.78 o 
   7 -13   7       56.80       67.35      7.45 o 
  -1 -12   7        9.89        6.98      3.86 o 
   0 -12   7        5.09        5.37      3.69 o 
   1 -12   7      269.95      299.24     13.54 o 
   2 -12   7        0.59       -0.55      1.89 o 
   3 -12   7        0.08        0.56      2.03 o 
   4 -12   7       67.05       71.92      3.95 o 
   5 -12   7        1.12       -0.10      2.77 o 
   6 -12   7       38.26       45.47      6.05 o 
   7 -12   7       89.84       99.05      8.27 o 
   8 -12   7       88.32      108.26     10.24 o 
  -4 -11   7      112.72      124.39     13.71 o 
  -3 -11   7       38.54       40.00      8.80 o 
  -2 -11   7       30.25       47.94      8.79 o 
  -1 -11   7       24.19       22.07      4.79 o 
   0 -11   7        8.32        7.23      3.60 o 
   1 -11   7       18.45       22.56      4.50 o 
   2 -11   7       32.97       25.68      2.57 o 
   3 -11   7      142.83      153.61      4.57 o 
   4 -11   7        0.01       -0.16      1.41 o 
   5 -11   7       12.61        7.40      3.38 o 
   6 -11   7       30.80       34.41      3.55 o 
   7 -11   7       78.29       86.20      6.26 o 
   8 -11   7        0.43        3.34      2.90 o 
   9 -11   7        0.80        4.92      3.07 o 
  -5 -10   7       65.39       85.46     11.71 o 
  -4 -10   7        0.07       -5.12      5.18 o 
  -3 -10   7        3.87       -4.87      4.87 o 
  -2 -10   7      155.20      162.79      7.60 o 
  -1 -10   7        0.74       -0.24      2.31 o 
   0 -10   7      180.45      174.98      7.29 o 
   1 -10   7        0.54        0.80      1.51 o 
   2 -10   7      160.38      157.97      4.45 o 
   3 -10   7        5.06        2.47      2.85 o 
   4 -10   7       75.95       75.52      3.22 o 
   5 -10   7       37.56       38.83      3.75 o 
   6 -10   7       22.71       21.78      3.76 o 
   7 -10   7       42.70       40.76      4.73 o 
   8 -10   7       19.81       17.89      4.63 o 
   9 -10   7       24.99       30.43      5.35 o 
  -6  -9   7        4.83        2.55      6.16 o 
  -5  -9   7       26.67       30.01      7.92 o 
  -4  -9   7      205.67      230.74     14.79 o 
  -3  -9   7        6.26        2.66      4.69 o 
  -2  -9   7        2.46        3.39      2.50 o 
  -1  -9   7       75.72       79.62      7.00 o 
   0  -9   7        5.23        7.18      1.77 o 
   1  -9   7      295.58      285.61      5.35 o 
   2  -9   7      121.72      121.77      3.80 o 
   3  -9   7      133.62      132.31      3.98 o 
   4  -9   7        4.00        5.28      1.61 o 
   5  -9   7      127.36      119.04      4.81 o 
   6  -9   7        0.01       -1.91      1.91 o 
   7  -9   7       19.87       19.27      3.00 o 
   8  -9   7       23.83       22.26      2.79 o 
   9  -9   7      102.53       95.81      6.39 o 
  10  -9   7      226.12      234.71      9.35 o 
  -7  -8   7        2.04       -1.44      5.65 o 
  -6  -8   7        7.66        5.47      5.75 o 
  -5  -8   7       20.51       23.24      6.51 o 
  -4  -8   7       52.26       41.97      7.70 o 
  -3  -8   7      313.09      258.32     14.87 o 
  -2  -8   7       26.01       28.43      3.04 o 
  -1  -8   7       91.61       84.41      4.96 o 
   0  -8   7      205.25      199.90      4.82 o 
   1  -8   7     1101.60     1021.09     12.79 o 
   2  -8   7        0.26       -1.17      1.17 o 
   3  -8   7        1.81        2.62      1.17 o 
   4  -8   7       47.11       39.59      2.33 o 
   5  -8   7       10.49       13.10      1.96 o 
   6  -8   7       19.41       17.35      2.74 o 
   7  -8   7        5.94        3.22      1.50 o 
   8  -8   7        8.09        8.16      2.12 o 
   9  -8   7       10.81        3.69      2.47 o 
  10  -8   7        1.85        2.27      2.41 o 
  -8  -7   7        7.72        9.49      7.02 o 
  -7  -7   7        3.70        6.70      5.39 o 
  -6  -7   7       51.94       52.97      8.52 o 
  -5  -7   7       47.35       47.60      7.86 o 
  -4  -7   7      140.09      102.85     10.01 o 
  -3  -7   7       82.57       58.38      5.34 o 
  -2  -7   7        0.80       -0.89      1.38 o 
  -1  -7   7      174.81      165.60      5.02 o 
   0  -7   7      247.35      235.90      5.19 o 
   1  -7   7     1005.06      965.01     12.03 o 
   2  -7   7      148.73      132.65      3.48 o 
   3  -7   7        2.04       -0.97      1.90 o 
   4  -7   7       34.30       28.98      1.67 o 
   5  -7   7      270.07      245.10      6.89 o 
   6  -7   7       86.10       77.57      3.54 o 
   7  -7   7      508.41      470.88      9.19 o 
   8  -7   7        3.12        0.34      1.50 o 
   9  -7   7       46.68       48.06      4.95 o 
  10  -7   7      111.14      117.51     12.80 o 
  -9  -6   7       28.93       32.05      8.51 o 
  -8  -6   7        7.74       14.62      6.44 o 
  -7  -6   7      180.89      191.73     13.75 o 
  -6  -6   7       45.14       49.77      7.84 o 
  -5  -6   7       13.49        2.22      4.51 o 
  -4  -6   7     1003.67      977.51     18.85 o 
  -3  -6   7      575.07      547.95     12.14 o 
  -2  -6   7       27.28       22.44      2.29 o 
  -1  -6   7       24.92       24.72      1.91 o 
   0  -6   7      400.61      375.31      6.51 o 
   1  -6   7        7.42        7.44      1.49 o 
   2  -6   7       24.52       25.81      1.50 o 
   3  -6   7      116.11      136.07      3.08 o 
   4  -6   7      249.43      249.22      5.14 o 
   5  -6   7        6.09        6.90      1.52 o 
   6  -6   7       95.92       86.53      4.05 o 
   7  -6   7        0.28       -1.23      1.41 o 
   8  -6   7        5.52        3.05      1.56 o 
   9  -6   7        7.23        5.89      1.74 o 
  10  -6   7        1.26        3.82      2.31 o 
 -10  -5   7        4.30       18.05      7.43 o 
  -9  -5   7       20.33       21.55      7.40 o 
  -8  -5   7        2.85        2.73      4.76 o 
  -7  -5   7        2.02        1.89      4.43 o 
  -6  -5   7       30.53       32.43      6.47 o 
  -5  -5   7      146.63      139.97      5.64 o 
  -4  -5   7       54.73       52.52      3.76 o 
  -3  -5   7       10.66       13.48      1.86 o 
  -2  -5   7        4.26        5.53      1.61 o 
  -1  -5   7        1.65        0.74      1.25 o 
   0  -5   7      108.79      100.71      3.03 o 
   1  -5   7       68.91       70.77      2.01 o 
   2  -5   7        0.02       -0.13      0.64 o 
   3  -5   7       72.54       57.18      2.14 o 
   4  -5   7       46.52       45.60      2.19 o 
   5  -5   7       77.99       72.39      3.31 o 
   6  -5   7       36.63       39.17      2.87 o 
   7  -5   7       13.12        9.64      1.83 o 
   8  -5   7        1.48        2.46      1.23 o 
   9  -5   7      427.45      429.22     13.00 o 
  10  -5   7       15.72       24.68      4.94 o 
 -10  -4   7      164.13      168.24     14.32 o 
  -9  -4   7       10.10       17.36      6.34 o 
  -8  -4   7      329.28      310.25     16.87 o 
  -7  -4   7        0.91        1.17      3.12 o 
  -6  -4   7       19.11       21.70      2.81 o 
  -5  -4   7       41.27       31.40      3.18 o 
  -4  -4   7      431.16      422.42     10.03 o 
  -3  -4   7       16.51       21.46      1.99 o 
  -2  -4   7       13.59        7.14      1.28 o 
  -1  -4   7      148.25      128.49      2.80 o 
   0  -4   7       34.79       46.95      1.57 o 
   1  -4   7       23.08       20.03      1.19 o 
   2  -4   7      218.11      237.61      4.30 o 
   3  -4   7       10.03       10.24      1.05 o 
   4  -4   7      758.79      822.35     10.96 o 
   5  -4   7      500.30      474.25      9.74 o 
   6  -4   7       26.07       25.05      2.74 o 
   7  -4   7       63.21       68.41      4.47 o 
   8  -4   7      145.34      134.25      5.30 o 
   9  -4   7        2.68        1.81      4.53 o 
  10  -4   7       26.72       28.86      6.62 o 
 -11  -3   7        0.23       -2.30      5.58 o 
 -10  -3   7       10.28        5.27      5.67 o 
  -9  -3   7      271.34      248.73     15.44 o 
  -8  -3   7      262.79      265.02     11.36 o 
  -7  -3   7      545.43      538.14     12.54 o 
  -6  -3   7        0.12        1.26      1.69 o 
  -5  -3   7       76.60       74.34      4.19 o 
  -4  -3   7       53.97       67.68      3.96 o 
  -3  -3   7      318.94      323.88      6.96 o 
  -2  -3   7       24.09       29.64      1.77 o 
  -1  -3   7      736.34      780.44      9.03 o 
   0  -3   7       26.22       28.07      1.40 o 
   1  -3   7      260.52      354.21      6.71 o 
   2  -3   7        0.09       -0.60      0.88 o 
   3  -3   7        2.79        3.81      1.15 o 
   4  -3   7       48.17       47.18      2.79 o 
   5  -3   7      188.05      182.06      5.60 o 
   6  -3   7       89.47       82.39      4.01 o 
   7  -3   7       11.97       11.48      2.04 o 
   8  -3   7       60.95       63.43      5.92 o 
   9  -3   7       18.92       15.26      6.78 o 
 -11  -2   7      162.66      184.99     14.67 o 
 -10  -2   7        1.79       -3.92      3.92 o 
  -9  -2   7       16.43       12.03      5.52 o 
  -8  -2   7      376.36      362.30      9.91 o 
  -7  -2   7      447.99      468.89     11.42 o 
  -6  -2   7      338.79      364.14      9.48 o 
  -5  -2   7      896.18      902.99     17.60 o 
  -4  -2   7      381.84      377.07      7.17 o 
  -3  -2   7      196.69      251.87      7.71 o 
  -2  -2   7       66.20       62.55      1.84 o 
  -1  -2   7      245.00      294.73      4.36 o 
   0  -2   7        0.06        0.50      0.63 o 
   1  -2   7      180.22      190.20      3.53 o 
   2  -2   7      102.06      116.26      2.63 o 
   3  -2   7      400.29      388.58      7.06 o 
   4  -2   7      825.34      824.69     11.17 o 
   5  -2   7       26.72       26.89      2.73 o 
   6  -2   7      148.44      155.81      4.81 o 
   7  -2   7       63.76       64.49      4.14 o 
   8  -2   7        7.81       13.89      4.28 o 
   9  -2   7        0.19       -2.58      3.23 o 
 -12  -1   7       25.68       27.97      7.45 o 
 -11  -1   7        0.29       -4.17      5.09 o 
 -10  -1   7       68.54       80.75      5.85 o 
  -9  -1   7        1.31        1.59      2.47 o 
  -8  -1   7       45.76       43.24      3.84 o 
  -7  -1   7      661.49      661.06     14.46 o 
  -6  -1   7       88.94      100.33      4.81 o 
  -5  -1   7       41.74       53.15      3.62 o 
  -4  -1   7       12.98       23.78      2.06 o 
  -3  -1   7     2220.51     2271.24     24.47 o 
  -2  -1   7      342.96      402.81      6.06 o 
  -1  -1   7     1724.23     1941.08     24.25 o 
   0  -1   7      418.32      475.32      5.46 o 
   1  -1   7      306.97      329.61      4.38 o 
   2  -1   7       88.21       99.14      2.76 o 
   3  -1   7       11.67       12.54      1.84 o 
   4  -1   7        1.44        1.36      1.45 o 
   5  -1   7      229.88      227.13      5.64 o 
   6  -1   7      128.15      133.34      7.77 o 
   7  -1   7      114.43      125.75      7.95 o 
   8  -1   7       29.76       33.64      5.52 o 
   9  -1   7        0.41        3.61      4.19 o 
 -12   0   7       71.99       82.41     10.51 o 
 -11   0   7       77.32       92.04     11.58 o 
 -10   0   7      152.82      154.06      6.68 o 
  -9   0   7       39.05       41.30      3.99 o 
  -8   0   7       68.22       81.80      4.68 o 
  -7   0   7       14.03       15.47      2.57 o 
  -6   0   7        0.17       -0.30      1.69 o 
  -5   0   7      121.91       99.30      4.71 o 
  -4   0   7      623.85      626.64      7.31 o 
  -3   0   7      388.94      475.46      5.39 o 
  -2   0   7     1184.44     1287.00     13.02 o 
  -1   0   7       66.65       73.72      2.03 o 
   0   0   7       15.18       10.97      1.06 o 
   1   0   7       23.68       26.47      1.50 o 
   2   0   7       77.25       75.43      2.47 o 
   3   0   7       59.60       56.50      2.94 o 
   4   0   7       89.44      108.78      6.30 o 
   5   0   7       50.24       45.98      5.24 o 
   6   0   7      195.47      210.84      9.57 o 
   7   0   7        1.58       -0.73      3.48 o 
   8   0   7        0.93        6.70      4.06 o 
 -12   1   7        3.16        7.09      6.05 o 
 -11   1   7      141.69      140.23      6.23 o 
 -10   1   7      630.17      623.87     13.05 o 
  -9   1   7        0.43        2.58      2.28 o 
  -8   1   7      345.00      338.54      8.45 o 
  -7   1   7       28.55       24.50      2.77 o 
  -6   1   7       20.93       20.79      2.47 o 
  -5   1   7       72.06       70.44      3.12 o 
  -4   1   7      398.34      382.69      7.03 o 
  -3   1   7      567.70      612.61     12.55 o 
  -2   1   7     1051.45     1112.60     12.59 o 
  -1   1   7        2.07        1.92      0.81 o 
   0   1   7        1.54        3.76      0.89 o 
   1   1   7      904.48      977.49     13.07 o 
   2   1   7       94.08       90.08      2.89 o 
   3   1   7       16.26       12.66      2.79 o 
   4   1   7      496.14      495.59     28.83 o 
   5   1   7        0.40       -2.78      2.78 o 
   6   1   7        8.96       12.73      4.03 o 
   7   1   7        0.55        1.30      5.77 o 
 -12   2   7        2.43        7.72      3.53 o 
 -11   2   7        7.76        7.65      2.50 o 
 -10   2   7      302.86      281.63      9.79 o 
  -9   2   7       19.14       16.20      2.54 o 
  -8   2   7       20.31       24.66      3.18 o 
  -7   2   7        4.20        4.16      1.46 o 
  -6   2   7       20.15       17.58      1.95 o 
  -5   2   7       47.28       44.41      2.26 o 
  -4   2   7      188.67      191.44      4.64 o 
  -3   2   7      839.34      864.02     11.49 o 
  -2   2   7      164.24      181.11      3.53 o 
  -1   2   7        0.04        1.50      1.38 o 
   0   2   7      406.06      419.43      6.92 o 
   1   2   7      121.12      160.48      3.99 o 
   2   2   7      114.28      111.21      4.90 o 
   3   2   7        0.02       -3.02      3.02 o 
   4   2   7       26.88       20.02      4.05 o 
   5   2   7        3.70       -1.80      3.04 o 
   6   2   7       15.37       15.84      4.59 o 
   7   2   7       23.52       34.80      5.91 o 
 -12   3   7       37.64       46.74     15.69 o 
 -11   3   7       90.47       88.03      5.29 o 
 -10   3   7        0.06        3.70      3.63 o 
  -9   3   7      205.98      174.30      7.44 o 
  -8   3   7       66.27       70.63      4.86 o 
  -7   3   7      142.15      140.13      6.03 o 
  -6   3   7      264.36      275.70      6.01 o 
  -5   3   7        0.07       -1.10      1.12 o 
  -3   3   7       81.47      110.34      3.27 o 
  -2   3   7      227.91      232.72      4.85 o 
  -1   3   7       98.68       88.18      3.62 o 
   0   3   7      397.72      397.28      6.84 o 
   1   3   7        8.34       12.97      2.91 o 
   2   3   7       16.39       22.26      6.03 o 
   3   3   7      383.78      356.62     12.00 o 
   4   3   7       67.27       52.91      5.81 o 
   5   3   7        0.90        4.10      3.59 o 
   6   3   7       74.53       70.26      7.75 o 
 -12   4   7       21.44       22.81      5.21 o 
 -11   4   7      125.46      107.96      5.62 o 
 -10   4   7       14.26       15.99      3.02 o 
  -9   4   7       53.92       58.66      5.19 o 
  -8   4   7       69.28       62.28      4.40 o 
  -7   4   7      439.42      409.72     10.43 o 
  -6   4   7       14.48       17.74      2.41 o 
  -5   4   7      243.74      225.90      5.44 o 
  -4   4   7       43.97       47.42      2.47 o 
  -3   4   7       11.05       12.55      1.67 o 
  -2   4   7       19.42       17.26      1.87 o 
  -1   4   7      119.16      118.75      3.66 o 
   0   4   7       27.22       26.56      2.71 o 
   1   4   7        5.08        8.44      1.88 o 
   2   4   7       26.85       33.42      4.79 o 
   3   4   7      174.27      162.52      8.46 o 
   4   4   7        8.48       10.10      4.09 o 
   5   4   7       20.57       27.50      5.32 o 
 -12   5   7        0.02        4.09      4.78 o 
 -11   5   7      261.94      267.08     13.43 o 
 -10   5   7        2.30        8.64      2.22 o 
  -9   5   7      117.42      108.34     16.62 o 
  -8   5   7       29.96       27.98      3.04 o 
  -7   5   7        1.40        0.45      1.65 o 
  -6   5   7       26.39       30.51      4.41 o 
  -5   5   7        0.27       -1.34      1.34 o 
  -4   5   7      202.86      211.00      4.93 o 
  -3   5   7       41.30       38.53      2.50 o 
  -2   5   7       15.55       15.75      2.09 o 
  -1   5   7      685.64      691.33     13.19 o 
   0   5   7      266.61      267.20      7.15 o 
   1   5   7       12.07       14.59      4.02 o 
   2   5   7      125.19      113.22      7.41 o 
   3   5   7       15.67       11.81      3.87 o 
   4   5   7        7.48        3.45      3.94 o 
 -12   6   7        9.28       40.90     21.06 o 
 -11   6   7        0.04        2.76      3.26 o 
 -10   6   7       12.82       16.05      2.82 o 
  -9   6   7        6.98        1.88      2.11 o 
  -8   6   7        0.02        3.38      2.02 o 
  -7   6   7       38.55       41.61      3.68 o 
  -6   6   7       21.06       19.49      2.81 o 
  -5   6   7      174.63      170.99      4.28 o 
  -4   6   7        2.52        4.46      1.47 o 
  -3   6   7       93.29       91.00      3.94 o 
  -2   6   7      429.80      436.39     13.77 o 
  -1   6   7      213.14      195.71      8.30 o 
   0   6   7       37.24       40.90      3.44 o 
   1   6   7       46.04       45.66      6.67 o 
   2   6   7        0.34        5.04      3.62 o 
   3   6   7        0.83        3.51      3.90 o 
 -12   7   7        0.10        0.38      3.04 o 
 -11   7   7       26.92       24.54      4.93 o 
 -10   7   7       38.08       49.67      5.62 o 
  -9   7   7       77.06       90.05      4.60 o 
  -8   7   7      250.50      247.57      6.88 o 
  -7   7   7       52.68       55.84      4.21 o 
  -6   7   7        7.80        7.12      1.84 o 
  -5   7   7       60.85       56.21      4.66 o 
  -4   7   7      315.94      328.05      8.50 o 
  -3   7   7        3.12        5.23      2.21 o 
  -2   7   7      160.91      162.75      6.09 o 
  -1   7   7      312.63      305.88      9.12 o 
   0   7   7      131.30      144.88      5.57 o 
   1   7   7       41.89       42.00      5.71 o 
   2   7   7       28.54       29.30     10.21 o 
 -11   8   7      102.50      114.84      9.09 o 
 -10   8   7        0.21        3.54      4.68 o 
  -9   8   7        1.24        6.13      2.10 o 
  -8   8   7      237.09      248.08      7.15 o 
  -7   8   7        3.86       13.08      2.29 o 
  -6   8   7      197.75      207.67      5.68 o 
  -5   8   7       16.00       15.88      2.35 o 
  -4   8   7       20.92       19.06      3.68 o 
  -3   8   7       32.33       35.62      3.81 o 
  -2   8   7       12.90       14.35      2.96 o 
  -1   8   7       92.78       98.28      5.19 o 
   0   8   7       41.64       43.40      6.10 o 
 -10   9   7        0.13        4.36      3.17 o 
  -9   9   7        1.59       -0.10      3.97 o 
  -8   9   7       47.36       52.40      4.74 o 
  -7   9   7        5.34        2.66      5.62 o 
  -6   9   7       12.90       10.07      3.53 o 
  -5   9   7       21.35       22.66      2.77 o 
  -4   9   7       28.02       22.28      2.94 o 
  -3   9   7        0.93        5.55      2.54 o 
  -2   9   7       35.53       40.25      5.38 o 
  -1   9   7       84.51       92.29      6.16 o 
  -8  10   7        7.25        9.49      6.43 o 
  -7  10   7        4.92       17.57      5.23 o 
  -6  10   7        1.79        5.46      2.98 o 
  -5  10   7       11.37        9.58      2.76 o 
   2 -13   8       44.76       51.72      6.18 o 
   3 -13   8      130.69      141.90      6.13 o 
   4 -13   8       41.11       44.40      3.32 o 
   5 -13   8       12.29       13.59      3.52 o 
   6 -13   8        0.95        5.32      4.16 o 
  -1 -12   8       24.97       28.95      5.58 o 
   0 -12   8        6.79        6.53      3.96 o 
   1 -12   8       86.01       79.93      7.03 o 
   2 -12   8        8.55        6.81      3.51 o 
   3 -12   8       56.41       56.30      3.56 o 
   4 -12   8       56.44       62.90      3.47 o 
   5 -12   8       82.64       93.65      5.17 o 
   6 -12   8       10.18       14.37      3.18 o 
   7 -12   8        5.18       14.11      5.40 o 
  -4 -11   8      116.42      135.74     14.16 o 
  -3 -11   8       20.74       20.67      7.59 o 
  -2 -11   8        0.75        0.99      5.66 o 
  -1 -11   8        0.32       -2.37      2.37 o 
   0 -11   8       63.53       59.62      6.56 o 
   1 -11   8       11.77       15.95      3.29 o 
   2 -11   8        0.65       -3.33      3.33 o 
   3 -11   8       62.13       57.52      3.17 o 
   4 -11   8       61.78       78.33      3.53 o 
   5 -11   8       84.50      101.84      5.00 o 
   6 -11   8        2.86        1.92      3.12 o 
   7 -11   8      179.84      209.23     14.86 o 
   8 -11   8       64.75       72.58      7.25 o 
  -5 -10   8        0.08       -5.29      5.29 o 
  -4 -10   8       21.52       14.05      6.93 o 
  -3 -10   8        8.35        2.77      5.56 o 
  -2 -10   8       65.75       76.80      5.66 o 
  -1 -10   8       73.79       68.63      5.16 o 
   0 -10   8       40.05       58.73      7.44 o 
   1 -10   8       11.77       14.11      3.07 o 
   2 -10   8       48.63       45.76      2.86 o 
   3 -10   8        5.24        7.36      2.64 o 
   4 -10   8       42.86       39.47      2.64 o 
   5 -10   8        9.44        9.44      2.54 o 
   6 -10   8       41.77       47.86      4.95 o 
   7 -10   8      173.55      197.87      9.43 o 
   8 -10   8       15.12       21.82      4.48 o 
   9 -10   8        0.30       -0.76      4.41 o 
  -6  -9   8       56.22       59.45     10.05 o 
  -5  -9   8       11.42        8.62      6.78 o 
  -4  -9   8       54.30       61.17      9.49 o 
  -3  -9   8        1.93        6.57      5.20 o 
  -2  -9   8      116.76      111.54      9.45 o 
  -1  -9   8       61.25       60.81      4.13 o 
   0  -9   8       39.25       37.53      3.12 o 
   1  -9   8      436.56      409.50      8.80 o 
   2  -9   8       47.79       43.48      2.49 o 
   3  -9   8      149.36      135.71      4.09 o 
   4  -9   8        6.46        8.48      1.60 o 
   5  -9   8       42.80       39.14      3.77 o 
   6  -9   8       31.00       27.05      4.99 o 
   7  -9   8       57.22       50.22      3.59 o 
   8  -9   8        9.41       13.12      2.29 o 
   9  -9   8        4.67        2.65      2.31 o 
  -7  -8   8        5.48        2.30      6.26 o 
  -6  -8   8        3.04        5.11      5.74 o 
  -5  -8   8       25.47       34.45      7.64 o 
  -4  -8   8        0.65        1.81      4.83 o 
  -3  -8   8      132.02      115.37     11.19 o 
  -2  -8   8       16.13       14.72      2.59 o 
  -1  -8   8      105.09      103.52      4.30 o 
   0  -8   8        9.76        8.01      2.01 o 
   1  -8   8      324.00      305.88      6.22 o 
   2  -8   8       13.13       12.57      1.60 o 
   3  -8   8     2470.07     2365.60     28.93 o 
   4  -8   8       62.88       52.66      3.98 o 
   5  -8   8       55.23       54.22      3.32 o 
   6  -8   8       42.75       42.77      4.02 o 
   7  -8   8       12.24        9.59      2.03 o 
   8  -8   8        2.72        5.02      2.17 o 
   9  -8   8       18.27       15.01      3.18 o 
  -8  -7   8        2.28       -4.78      5.62 o 
  -7  -7   8        0.02        3.17      5.58 o 
  -6  -7   8       21.69        9.39      5.73 o 
  -5  -7   8        4.75       13.16      5.52 o 
  -4  -7   8       40.45       30.67      6.92 o 
  -3  -7   8       52.14       56.38      4.22 o 
  -2  -7   8       43.26       47.92      3.16 o 
  -1  -7   8       74.91       79.16      3.81 o 
   0  -7   8      260.38      238.63      6.31 o 
   1  -7   8        0.59       -0.40      1.27 o 
   2  -7   8      117.72      116.60      3.02 o 
   3  -7   8       29.77       34.73      1.90 o 
   4  -7   8       12.48       16.26      2.01 o 
   5  -7   8       62.31       54.31      3.30 o 
   6  -7   8       18.42       12.94      2.01 o 
   7  -7   8      105.22      114.11      4.47 o 
   8  -7   8        7.96        8.00      2.18 o 
   9  -7   8      134.48      123.68      9.41 o 
  -9  -6   8       40.84       65.10     10.52 o 
  -8  -6   8        5.34        2.93      5.87 o 
  -7  -6   8      255.80      258.04     16.07 o 
  -6  -6   8       41.24       33.45      7.20 o 
  -5  -6   8      764.57      708.31     18.93 o 
  -4  -6   8       45.78       50.30      3.90 o 
  -3  -6   8       25.93       22.32      2.36 o 
  -2  -6   8       21.10       23.69      2.41 o 
  -1  -6   8      333.26      304.82      6.98 o 
   0  -6   8      392.97      368.97      6.62 o 
   1  -6   8      274.24      275.09      4.59 o 
   2  -6   8        1.45        1.04      0.88 o 
   3  -6   8        0.45        0.08      0.75 o 
   4  -6   8        0.02       -0.79      0.79 o 
   5  -6   8      216.24      241.17      5.93 o 
   6  -6   8      194.01      187.73      5.39 o 
   7  -6   8        0.14        1.14      1.26 o 
   8  -6   8      104.17      102.31      4.34 o 
   9  -6   8       75.90       78.62      6.22 o 
  -9  -5   8       12.56        5.87      6.36 o 
  -8  -5   8        0.03       -4.41      4.41 o 
  -7  -5   8       16.61       14.78      5.88 o 
  -6  -5   8       13.82       12.56      3.58 o 
  -5  -5   8       59.17       53.95      3.96 o 
  -4  -5   8        4.18       -0.18      1.93 o 
  -3  -5   8      171.73      141.04      4.56 o 
  -2  -5   8       72.21       72.29      3.49 o 
  -1  -5   8       21.67       16.56      1.76 o 
   0  -5   8       98.54       84.23      2.35 o 
   1  -5   8       51.42       57.88      1.91 o 
   2  -5   8      115.16      133.75      3.15 o 
   3  -5   8       81.62       84.64      2.57 o 
   4  -5   8      171.07      179.03      3.92 o 
   5  -5   8        0.01        0.11      1.54 o 
   6  -5   8      415.61      397.22      9.27 o 
   7  -5   8       13.71       15.49      4.35 o 
   8  -5   8       13.76       13.12      2.13 o 
   9  -5   8       14.78       19.07      3.38 o 
 -10  -4   8        9.94       20.09      7.46 o 
  -9  -4   8        6.28        6.13      6.03 o 
  -8  -4   8      138.43      157.58     12.82 o 
  -7  -4   8       38.21       36.54      6.07 o 
  -6  -4   8       59.15       54.21      4.69 o 
  -5  -4   8      123.21      112.28      5.24 o 
  -4  -4   8       30.41       27.20      3.25 o 
  -3  -4   8      223.91      209.19      5.41 o 
  -2  -4   8       28.73       29.37      2.06 o 
  -1  -4   8      159.87      161.61      3.64 o 
   0  -4   8       20.62       23.24      1.37 o 
   1  -4   8      561.13      646.45      8.28 o 
   2  -4   8       21.33       28.65      1.80 o 
   3  -4   8       54.51       53.79      2.19 o 
   4  -4   8      121.47      128.40      5.38 o 
   5  -4   8       47.62       45.21      3.48 o 
   6  -4   8      107.12      103.47      4.70 o 
   7  -4   8       28.74       30.05      3.12 o 
   8  -4   8        0.01        1.65      1.79 o 
   9  -4   8        3.44       11.60      4.10 o 
 -11  -3   8        7.75        1.97      5.82 o 
 -10  -3   8      112.11      109.17     11.62 o 
  -9  -3   8        5.44       -1.13      4.70 o 
  -8  -3   8       13.69       14.94      2.84 o 
  -7  -3   8      276.74      277.13      8.51 o 
  -6  -3   8        0.02        2.24      1.86 o 
  -5  -3   8        9.01       13.74      2.52 o 
  -4  -3   8      118.94      110.28      5.26 o 
  -3  -3   8      416.83      419.78      8.14 o 
  -2  -3   8       10.56       10.36      1.08 o 
  -1  -3   8       61.15       95.17      6.09 o 
   0  -3   8      424.79      486.66      6.34 o 
   1  -3   8       18.22       20.50      1.54 o 
   2  -3   8        0.73       -0.23      0.77 o 
   3  -3   8      140.09      149.07      5.24 o 
   4  -3   8       97.50       92.00      3.57 o 
   5  -3   8      107.87       93.99      4.35 o 
   6  -3   8       42.21       43.94      3.13 o 
   7  -3   8        0.01        1.17      2.78 o 
   8  -3   8      440.77      474.26     15.99 o 
   9  -3   8        2.02       -0.31      3.23 o 
 -11  -2   8       14.71       12.82      6.51 o 
 -10  -2   8       16.22       13.53      6.17 o 
  -9  -2   8       34.84       35.44      4.31 o 
  -8  -2   8       37.09       33.40      3.75 o 
  -7  -2   8        5.95        4.87      2.48 o 
  -6  -2   8      113.92      111.60      5.47 o 
  -5  -2   8      298.11      295.33      8.55 o 
  -4  -2   8       68.97       85.39      3.45 o 
  -3  -2   8      264.50      273.35      5.30 o 
  -2  -2   8      269.18      292.82      4.12 o 
  -1  -2   8      221.89      282.13      3.87 o 
   0  -2   8       44.10       56.80      1.95 o 
   1  -2   8       10.59        8.63      1.09 o 
   2  -2   8       23.27       23.09      1.53 o 
   3  -2   8     1000.40      999.60     12.93 o 
   4  -2   8        7.61       10.72      1.97 o 
   5  -2   8      635.46      624.15     10.67 o 
   6  -2   8       65.00       69.55      3.97 o 
   7  -2   8       44.84       42.76      3.95 o 
   8  -2   8       15.69       19.04      4.87 o 
 -11  -1   8       57.83       55.91      9.35 o 
 -10  -1   8       15.74       12.97      2.83 o 
  -9  -1   8       36.41       27.98      3.57 o 
  -8  -1   8      366.31      372.42     10.32 o 
  -7  -1   8       21.70       30.42      3.33 o 
  -6  -1   8      188.73      184.65      6.89 o 
  -5  -1   8      884.75      852.21     17.20 o 
  -4  -1   8      250.70      259.82      5.96 o 
  -3  -1   8       90.18       95.84      3.11 o 
  -2  -1   8        0.47       -0.74      0.74 o 
  -1  -1   8      563.01      625.41      7.31 o 
   0  -1   8       21.87       19.26      1.32 o 
   1  -1   8      169.94      179.41      3.48 o 
   2  -1   8        1.12        1.64      1.05 o 
   3  -1   8       85.85       93.19      3.71 o 
   4  -1   8       19.38       17.61      2.21 o 
   5  -1   8      122.02      129.11      4.93 o 
   6  -1   8       28.37       29.35      5.83 o 
   7  -1   8       67.27       76.02      7.23 o 
   8  -1   8       56.02       52.48      8.79 o 
 -11   0   8       11.54       22.24      4.93 o 
 -10   0   8       52.94       63.10     13.70 o 
  -9   0   8       50.84       79.96      8.17 o 
  -8   0   8      304.62      291.79      8.97 o 
  -7   0   8      157.43      157.82      6.35 o 
  -6   0   8       27.27       23.42      3.07 o 
  -5   0   8      225.27      227.84      7.36 o 
  -4   0   8       32.52       25.92      2.78 o 
  -3   0   8      331.34      335.54      5.33 o 
  -2   0   8        0.82        0.78      0.62 o 
  -1   0   8       66.92       79.95      2.20 o 
   0   0   8      155.50      163.10      3.25 o 
   1   0   8       18.27       22.04      1.72 o 
   2   0   8      131.15      132.42      3.33 o 
   3   0   8      138.98      136.75      4.35 o 
   4   0   8       35.88       37.95      3.86 o 
   5   0   8        3.15        0.28      3.21 o 
   6   0   8      239.10      212.41     10.07 o 
   7   0   8       28.91       37.03      5.77 o 
 -12   1   8        7.51       16.39      4.90 o 
 -11   1   8        4.08       13.14      4.78 o 
 -10   1   8      242.23      250.02     16.12 o 
  -9   1   8      270.52      257.45      8.64 o 
  -8   1   8        1.42        2.28      2.72 o 
  -7   1   8      118.68      115.96      5.56 o 
  -6   1   8       50.24       51.67      4.16 o 
  -5   1   8      183.20      170.38     17.61 o 
  -4   1   8       39.22       36.34      2.17 o 
  -3   1   8       26.67       34.02      2.36 o 
  -2   1   8      195.32      187.76      3.56 o 
  -1   1   8        0.09        0.91      0.87 o 
   0   1   8      397.78      413.65      6.28 o 
   1   1   8      105.59       94.86      3.34 o 
   2   1   8        7.65        9.28      2.81 o 
   3   1   8        3.55        0.86      5.64 o 
   4   1   8       47.46       50.00      5.51 o 
   5   1   8        9.91        9.10      3.89 o 
   6   1   8      533.31      503.58     16.32 o 
   7   1   8        3.43        2.58      4.07 o 
 -12   2   8       72.13      101.70     22.62 o 
 -11   2   8       66.15       77.79      6.38 o 
 -10   2   8      361.65      379.40     11.83 o 
  -9   2   8      133.32      133.20      7.29 o 
  -8   2   8       32.51       37.92      3.34 o 
  -7   2   8      185.58      162.88      5.76 o 
  -6   2   8       37.03       36.70      4.35 o 
  -5   2   8       89.13       86.16      3.50 o 
  -4   2   8      407.59      381.96      7.44 o 
  -3   2   8      154.58      141.09      3.71 o 
  -2   2   8       63.08       65.72      3.10 o 
  -1   2   8        0.54        0.36      1.02 o 
   0   2   8        8.39        7.06      1.55 o 
   1   2   8       29.60       29.06      2.28 o 
   2   2   8      166.35      144.00      7.46 o 
   3   2   8       14.13       12.51      6.42 o 
   4   2   8        0.10       -3.09      3.09 o 
   5   2   8       61.38       52.47      6.19 o 
   6   2   8       31.18       37.30      8.30 o 
 -12   3   8       14.34       19.06     10.67 o 
 -11   3   8       30.80       42.24      4.67 o 
 -10   3   8        2.45        1.06      2.41 o 
  -9   3   8       10.07        1.25      6.91 o 
  -8   3   8      263.81      224.30     11.67 o 
  -7   3   8        4.60        7.12      1.93 o 
  -6   3   8       14.07       13.62      2.33 o 
  -5   3   8        6.67        5.72      1.62 o 
  -4   3   8        0.04        3.82      1.53 o 
  -3   3   8       17.88       18.72      1.87 o 
  -2   3   8       37.63       43.13      2.76 o 
  -1   3   8        8.48        8.01      1.54 o 
   0   3   8      391.94      410.60      7.93 o 
   1   3   8       11.04       10.93      2.11 o 
   2   3   8       42.47       48.08      5.31 o 
   3   3   8      126.84      137.11      8.03 o 
   4   3   8        4.53        2.24      3.61 o 
   5   3   8       84.18       87.11      7.93 o 
 -12   4   8        8.65       18.91      5.86 o 
 -11   4   8       37.44       43.03      6.15 o 
 -10   4   8       97.14       77.73      5.37 o 
  -9   4   8      135.78      119.44     11.17 o 
  -8   4   8        5.47        5.65      3.19 o 
  -7   4   8       37.09       35.23      4.18 o 
  -6   4   8       46.78       37.15      3.17 o 
  -5   4   8      818.34      777.20     13.01 o 
  -4   4   8      616.95      583.42     10.52 o 
  -3   4   8       54.57       63.39      2.91 o 
  -2   4   8       77.92       78.36      3.24 o 
  -1   4   8       11.65       12.69      1.95 o 
   0   4   8        0.72        3.85      2.03 o 
   1   4   8      200.03      194.33      5.75 o 
   2   4   8        0.16       -3.08      3.08 o 
   3   4   8        7.53        2.88      4.14 o 
   4   4   8      112.43      103.78      8.31 o 
 -12   5   8        1.54       17.35     16.97 o 
 -11   5   8       28.51       38.65      5.75 o 
 -10   5   8       11.01       11.25      5.48 o 
  -9   5   8      250.98      251.23      9.56 o 
  -8   5   8       21.03       13.48      3.84 o 
  -7   5   8       46.42       50.87      3.86 o 
  -6   5   8       35.36       39.02      3.45 o 
  -5   5   8        5.12        5.06      1.81 o 
  -4   5   8       93.01       86.98      3.60 o 
  -3   5   8        1.58        1.57      1.47 o 
  -2   5   8       62.71       76.01      4.26 o 
  -1   5   8        7.01        3.58      2.28 o 
   0   5   8       22.47       18.00      2.62 o 
   1   5   8       46.92       40.65      6.47 o 
   2   5   8       34.70       36.92      5.44 o 
   3   5   8       23.02       19.49      5.08 o 
 -12   6   8       27.24       26.77      9.25 o 
 -11   6   8       99.01      102.77      8.27 o 
 -10   6   8       92.32       94.64      5.63 o 
  -9   6   8        6.15        7.75      2.76 o 
  -8   6   8       83.36       86.92      4.71 o 
  -7   6   8       31.55       32.39      3.32 o 
  -6   6   8      190.26      182.69      5.61 o 
  -5   6   8       61.90       55.55      2.66 o 
  -4   6   8       67.34       68.08      3.93 o 
  -3   6   8       13.53       13.89      4.08 o 
  -2   6   8        6.32        9.02      2.48 o 
  -1   6   8        7.23        7.75      2.44 o 
   0   6   8      404.31      415.58      9.70 o 
   1   6   8       16.51       10.48      4.41 o 
   2   6   8        0.00        2.89      4.05 o 
 -11   7   8        0.07        8.57      8.88 o 
 -10   7   8       75.77       94.71      8.31 o 
  -9   7   8      306.22      310.40      9.60 o 
  -8   7   8       29.05       29.91      3.50 o 
  -7   7   8       48.08       63.24      4.39 o 
  -6   7   8       15.08       15.30      3.06 o 
  -5   7   8       28.06       29.58      4.83 o 
  -4   7   8        9.39        6.51      2.37 o 
  -3   7   8       53.22       52.64      4.20 o 
  -2   7   8      343.54      342.29      9.18 o 
  -1   7   8      127.11      137.58      7.87 o 
   0   7   8       28.88       18.15      6.82 o 
   1   7   8        0.28        1.55      3.83 o 
 -10   8   8       33.43       38.10      6.30 o 
  -9   8   8       70.75       55.16      5.38 o 
  -8   8   8      326.65      342.19      8.49 o 
  -7   8   8       53.59       56.80      6.40 o 
  -6   8   8       11.89       13.92      3.45 o 
  -5   8   8        9.26        7.48      2.19 o 
  -4   8   8        0.87       -2.44      2.44 o 
  -3   8   8        4.80        7.28      5.72 o 
  -2   8   8       31.29       39.49      3.85 o 
  -1   8   8        6.52        6.54      2.51 o 
  -9   9   8       32.39       34.57      5.77 o 
  -8   9   8      131.21      151.62      9.32 o 
  -7   9   8        2.30        3.67      5.97 o 
  -6   9   8       93.66       92.84      6.61 o 
  -5   9   8      133.45      126.98      6.56 o 
  -4   9   8        0.58        1.13      5.26 o 
  -3   9   8       15.07       22.82     11.27 o 
   3 -13   9        0.04       -0.45      2.22 o 
   4 -13   9       45.88       51.41     10.61 o 
   5 -13   9       39.11       45.48      7.09 o 
  -2 -12   9        0.72        3.41      3.60 o 
  -1 -12   9       14.28       13.21      4.36 o 
   0 -12   9       11.45        9.86      3.94 o 
   1 -12   9       19.17       17.02      4.30 o 
   2 -12   9       15.54       10.86      3.62 o 
   3 -12   9      154.13      155.66      5.97 o 
   4 -12   9        3.88        3.71      1.99 o 
   5 -12   9        4.02       10.31      2.90 o 
   6 -12   9       14.46       18.23      3.38 o 
   7 -12   9      141.06      173.37     11.91 o 
  -3 -11   9      201.02      232.53     16.32 o 
  -2 -11   9       99.99      108.56     14.79 o 
  -1 -11   9       17.41       19.47      3.83 o 
   0 -11   9       10.07       11.58      3.79 o 
   1 -11   9       10.42       18.98      6.88 o 
   2 -11   9        0.96        2.83      2.25 o 
   3 -11   9        0.01        1.33      1.75 o 
   4 -11   9       10.98        9.56      1.89 o 
   5 -11   9       60.38       62.51      4.41 o 
   6 -11   9       15.53       13.08      5.28 o 
   7 -11   9       51.29       76.38      7.19 o 
   8 -11   9       71.99       95.72     16.26 o 
  -5 -10   9       62.87       78.32     11.73 o 
  -4 -10   9        6.56       -2.41      5.73 o 
  -3 -10   9        0.13        0.81      5.16 o 
  -2 -10   9        6.67        4.67      2.86 o 
  -1 -10   9       77.26       63.20      5.15 o 
   0 -10   9      172.16      162.17      9.35 o 
   1 -10   9       21.39       16.97      5.89 o 
   2 -10   9      178.54      169.63      6.50 o 
   3 -10   9       34.60       35.55      2.60 o 
   4 -10   9       11.40        7.63      2.18 o 
   5 -10   9       12.29       15.45      2.64 o 
   6 -10   9       35.83       36.92      4.49 o 
   7 -10   9       18.04       21.11      4.41 o 
   8 -10   9       34.33       34.14     12.97 o 
  -6  -9   9       14.60       12.00      7.29 o 
  -5  -9   9       74.73       86.85     11.48 o 
  -4  -9   9        0.14       -4.15      4.97 o 
  -3  -9   9       42.24       43.16      8.04 o 
  -2  -9   9       16.30       12.63      2.84 o 
  -1  -9   9      202.93      205.84      6.19 o 
   0  -9   9        0.50        0.63      1.81 o 
   1  -9   9        0.45        0.39      1.85 o 
   2  -9   9      213.22      212.44      6.19 o 
   3  -9   9        6.64        7.18      1.65 o 
   4  -9   9       79.85       85.23      5.40 o 
   5  -9   9      171.68      152.90      4.85 o 
   6  -9   9       59.22       62.51      3.90 o 
   7  -9   9       30.64       28.31      3.10 o 
   8  -9   9       64.77       60.56      5.36 o 
   9  -9   9       67.81       81.41      5.94 o 
  -7  -8   9       24.77       36.22      8.87 o 
  -6  -8   9       16.30       16.71      7.20 o 
  -5  -8   9       62.89       62.53      9.64 o 
  -4  -8   9      139.29      132.57     12.09 o 
  -3  -8   9        0.69       -3.02      3.02 o 
  -2  -8   9        1.22       -0.99      2.70 o 
  -1  -8   9       16.15       15.39      2.40 o 
   0  -8   9      101.49      103.78      4.43 o 
   1  -8   9      220.12      202.51      5.99 o 
   2  -8   9      198.09      187.18      5.04 o 
   3  -8   9      266.52      246.61      4.95 o 
   4  -8   9       11.63        7.55      1.29 o 
   5  -8   9       74.84       81.37      3.35 o 
   6  -8   9        1.20        0.49      1.42 o 
   7  -8   9       12.20       13.04      2.21 o 
   8  -8   9        8.07        8.75      3.43 o 
   9  -8   9        0.01        2.25      3.91 o 
  -8  -7   9        7.71       15.50      7.18 o 
  -7  -7   9       14.82       18.45      7.11 o 
  -6  -7   9       83.90       71.47     10.01 o 
  -5  -7   9      381.15      425.64     20.25 o 
  -4  -7   9      301.06      267.35     10.60 o 
  -3  -7   9      257.45      222.51      7.67 o 
  -2  -7   9        1.37        1.12      1.68 o 
  -1  -7   9      132.40      119.62      4.59 o 
   0  -7   9      254.91      240.10      6.38 o 
   1  -7   9        7.58        6.14      1.52 o 
   2  -7   9       15.13       19.15      1.65 o 
   3  -7   9      814.40      781.99     10.59 o 
   4  -7   9      562.61      529.24     11.81 o 
   5  -7   9      132.95      132.48      4.54 o 
   6  -7   9       22.12       20.51      3.34 o 
   7  -7   9      138.70      145.70      5.11 o 
   8  -7   9        0.00        0.43      2.23 o 
   9  -7   9       46.29       49.71      5.15 o 
  -9  -6   9        7.04        7.65      6.58 o 
  -8  -6   9      108.10      116.46     12.51 o 
  -7  -6   9        7.82        5.05      5.64 o 
  -6  -6   9       77.88       78.00      9.67 o 
  -5  -6   9       27.70       39.55      8.49 o 
  -4  -6   9        3.89        5.21      2.39 o 
  -3  -6   9       15.58       10.01      1.94 o 
  -2  -6   9      212.27      193.60      5.56 o 
  -1  -6   9       62.83       51.35      3.34 o 
   0  -6   9      464.97      439.84      7.76 o 
   1  -6   9       43.71       37.58      1.82 o 
   2  -6   9      385.88      408.62      5.99 o 
   3  -6   9      282.66      285.64      5.05 o 
   4  -6   9       43.74       44.12      2.98 o 
   5  -6   9      152.10      165.46      5.00 o 
   6  -6   9       24.97       22.94      2.58 o 
   7  -6   9       37.70       38.84      3.21 o 
   8  -6   9        1.10        3.37      2.31 o 
   9  -6   9       17.44       16.41      3.59 o 
  -9  -5   9       22.09       14.11      7.13 o 
  -8  -5   9       14.48        8.78      5.94 o 
  -7  -5   9       87.93       98.77     10.89 o 
  -6  -5   9       21.76       23.99      3.34 o 
  -5  -5   9        3.98        3.45      2.24 o 
  -4  -5   9       87.42       89.39      5.75 o 
  -3  -5   9      140.82      127.74      4.55 o 
  -2  -5   9      543.20      539.50     10.22 o 
  -1  -5   9     1185.09     1148.35     15.63 o 
   0  -5   9       30.64       31.12      2.02 o 
   1  -5   9       36.43       38.13      1.87 o 
   2  -5   9      118.08      126.61      3.06 o 
   3  -5   9      447.13      490.93      6.86 o 
   4  -5   9       33.63       40.67      3.40 o 
   5  -5   9        0.04        0.54      1.56 o 
   6  -5   9        7.46        9.81      2.26 o 
   7  -5   9        4.74        6.59      2.17 o 
   8  -5   9      235.17      241.37      8.25 o 
   9  -5   9       93.18      100.33      6.65 o 
 -10  -4   9       12.49       12.04      7.14 o 
  -9  -4   9       14.79       14.42      6.50 o 
  -8  -4   9       43.84       62.55     12.12 o 
  -7  -4   9       89.95       82.85      5.06 o 
  -6  -4   9      267.32      256.95      8.64 o 
  -5  -4   9       21.80       21.82      3.00 o 
  -4  -4   9        4.76        6.83      2.65 o 
  -3  -4   9        3.37       -1.02      1.67 o 
  -2  -4   9      669.97      656.34     11.61 o 
  -1  -4   9      160.25      171.41      3.79 o 
   0  -4   9        3.85        3.12      0.82 o 
   1  -4   9      102.29      160.87      3.73 o 
   2  -4   9       19.09       29.54      1.90 o 
   3  -4   9        1.92        1.92      0.94 o 
   4  -4   9      245.20      239.19      6.75 o 
   5  -4   9       11.21       10.34      2.37 o 
   6  -4   9        8.60        7.20      2.17 o 
   7  -4   9       58.69       54.85      3.79 o 
   8  -4   9        9.30        9.71      4.32 o 
 -11  -3   9        3.92       -1.38      6.25 o 
 -10  -3   9        6.74        7.94      6.28 o 
  -9  -3   9        2.32        5.09      2.92 o 
  -8  -3   9       55.47       52.35      4.56 o 
  -7  -3   9       44.72       51.16      4.38 o 
  -6  -3   9      391.94      390.01     10.45 o 
  -5  -3   9       99.33       92.59      5.07 o 
  -4  -3   9       15.19       19.10      3.02 o 
  -3  -3   9        8.18       11.65      2.10 o 
  -2  -3   9       23.88       21.23      1.65 o 
  -1  -3   9      213.19      219.73      4.24 o 
   0  -3   9      128.48      162.50      3.56 o 
   1  -3   9     1031.82     1194.33     16.16 o 
   2  -3   9      450.55      474.76      7.17 o 
   3  -3   9       53.13       51.91      2.91 o 
   4  -3   9       38.73       34.42      2.78 o 
   5  -3   9      125.31      125.77      4.64 o 
   6  -3   9      115.68      114.56      4.61 o 
   7  -3   9       51.31       51.59      4.38 o 
   8  -3   9       21.21       22.49      5.18 o 
 -11  -2   9       74.49       78.03     10.75 o 
 -10  -2   9        0.63        8.27      9.58 o 
  -9  -2   9       11.06       18.05      4.37 o 
  -8  -2   9       90.84       90.75      5.35 o 
  -7  -2   9        0.07        0.73      1.96 o 
  -6  -2   9        2.74        3.21      2.06 o 
  -5  -2   9       29.14       27.33      3.35 o 
  -4  -2   9        0.02        0.42      1.47 o 
  -3  -2   9       87.22      119.04      9.88 o 
  -2  -2   9        5.58        3.51      0.93 o 
  -1  -2   9       13.32       13.41      1.58 o 
   0  -2   9      199.86      215.87      3.84 o 
   1  -2   9       26.41       26.49      1.70 o 
   2  -2   9       32.05       35.17      1.89 o 
   3  -2   9      588.35      579.60      9.87 o 
   4  -2   9      864.19      832.17     13.09 o 
   5  -2   9        0.73        0.58      1.58 o 
   6  -2   9      115.63      115.33      5.58 o 
   7  -2   9        8.85       13.53      6.69 o 
   8  -2   9        9.23       12.53      4.84 o 
 -11  -1   9       82.06      101.02     22.97 o 
 -10  -1   9       82.75       86.64      6.89 o 
  -9  -1   9      179.46      188.92      7.65 o 
  -8  -1   9      318.65      312.10      9.67 o 
  -7  -1   9       78.30       79.48      4.98 o 
  -6  -1   9       16.34       11.50      2.65 o 
  -5  -1   9       14.02       15.03      2.81 o 
  -4  -1   9      152.47      146.02      4.76 o 
  -3  -1   9     2162.87     2268.46     36.15 o 
  -2  -1   9       13.58       16.06      1.57 o 
  -1  -1   9      126.97      131.00      2.80 o 
   0  -1   9       36.79       38.35      1.83 o 
   1  -1   9      134.70      128.48      3.47 o 
   2  -1   9        2.09        0.70      1.05 o 
   3  -1   9       10.63       14.01      2.07 o 
   4  -1   9      418.15      401.27      8.11 o 
   5  -1   9       18.62       23.05      4.60 o 
   6  -1   9       22.85       20.17      4.83 o 
   7  -1   9       42.70       40.81      6.18 o 
 -11   0   9        7.51        7.07      3.47 o 
 -10   0   9      226.54      225.68      8.55 o 
  -9   0   9       18.55       19.90      3.24 o 
  -8   0   9       63.36       67.61      5.01 o 
  -7   0   9       17.84       19.39      3.04 o 
  -6   0   9      139.23      133.05      6.31 o 
  -5   0   9      135.67      130.72      6.04 o 
  -4   0   9      280.47      288.48      6.79 o 
  -3   0   9      872.28      895.68     16.86 o 
  -2   0   9        4.51        2.91      1.19 o 
  -1   0   9      196.73      194.00      4.03 o 
   0   0   9       35.48       36.69      1.91 o 
   1   0   9        5.67        4.92      1.30 o 
   2   0   9      844.65      856.23     11.14 o 
   3   0   9       49.12       40.66      4.48 o 
   4   0   9      181.11      191.68      9.81 o 
   5   0   9      134.23      144.57      8.49 o 
   6   0   9        6.91        5.23      4.15 o 
   7   0   9        2.76       -3.33      3.87 o 
 -12   1   9        4.14       28.73      6.32 o 
 -11   1   9        0.22       11.22      3.05 o 
 -10   1   9       46.09       42.12      4.42 o 
  -9   1   9      257.00      267.28      9.00 o 
  -8   1   9       16.92       18.55      3.12 o 
  -7   1   9        0.63       -1.60      1.78 o 
  -6   1   9       67.23       68.86      4.53 o 
  -5   1   9       17.79       14.48      2.76 o 
  -4   1   9        4.57        3.49      1.83 o 
  -3   1   9        2.99        4.06      1.60 o 
  -2   1   9      179.85      175.31      4.94 o 
  -1   1   9       40.75       48.27      2.87 o 
   0   1   9        3.07        2.21      1.45 o 
   1   1   9        1.36       -1.35      1.35 o 
   2   1   9        0.96        0.65      2.85 o 
   3   1   9       35.27       37.14      6.37 o 
   4   1   9        5.40        0.99      3.43 o 
   5   1   9        0.50        0.86      3.91 o 
   6   1   9        5.84        7.17      4.51 o 
 -12   2   9        5.18        6.28      4.18 o 
 -11   2   9        0.91       -0.35      6.63 o 
 -10   2   9       19.69       26.75      4.54 o 
  -9   2   9       14.96       18.62      3.07 o 
  -8   2   9       99.93      102.74      5.38 o 
  -7   2   9       29.67       30.88      3.61 o 
  -6   2   9        6.10        6.44      2.30 o 
  -5   2   9       51.42       46.48      3.48 o 
  -4   2   9      129.52      130.85      4.30 o 
  -3   2   9        0.70       -0.75      1.33 o 
  -2   2   9       22.65       22.22      2.04 o 
  -1   2   9      106.53      105.36      3.55 o 
   0   2   9      261.69      266.63      5.60 o 
   1   2   9        0.17       -0.68      2.95 o 
   2   2   9      109.92       91.99      6.79 o 
   3   2   9      275.76      243.49     10.10 o 
   4   2   9       84.55       84.94     14.28 o 
   5   2   9       88.10       82.04      7.59 o 
 -12   3   9        0.26       -5.09      7.27 o 
 -11   3   9        0.55        7.25      8.51 o 
 -10   3   9       11.92       12.65      3.14 o 
  -9   3   9       24.84       24.84      3.85 o 
  -8   3   9      203.52      147.03     17.15 o 
  -7   3   9       13.98        8.41      3.07 o 
  -6   3   9      120.71      109.50      9.91 o 
  -5   3   9      230.09      218.72      5.62 o 
  -4   3   9        2.45        3.14      1.58 o 
  -3   3   9       81.79       79.91      3.55 o 
  -2   3   9       43.05       39.57      2.55 o 
  -1   3   9      104.20      107.95      3.83 o 
   0   3   9      203.09      197.80      8.14 o 
   1   3   9        6.32        2.79      1.88 o 
   2   3   9       78.74       88.30      7.54 o 
   3   3   9       54.32       51.32      5.96 o 
   4   3   9        8.98        9.84      4.95 o 
 -12   4   9        0.89        3.75      7.52 o 
 -11   4   9        7.57       20.21     10.58 o 
 -10   4   9        7.94        8.22      3.43 o 
  -9   4   9       90.13      100.01     10.32 o 
  -8   4   9       57.69       59.38     10.96 o 
  -7   4   9        8.35        9.98      4.62 o 
  -6   4   9        4.30        7.63      2.94 o 
  -5   4   9      605.60      558.73     11.57 o 
  -4   4   9      115.23      108.08      4.21 o 
  -3   4   9      144.68      140.08      4.69 o 
  -2   4   9       10.44       15.83      2.07 o 
  -1   4   9        2.07        2.29      2.09 o 
   0   4   9       51.45       45.39      3.60 o 
   1   4   9       48.01       52.62      5.88 o 
   2   4   9        0.22       -1.33      3.80 o 
   3   4   9       12.62        6.52      5.88 o 
   4   4   9        9.72        0.19      4.01 o 
 -11   5   9      113.48      120.35      8.78 o 
 -10   5   9       23.04       17.60      7.64 o 
  -9   5   9       27.43       22.02      3.82 o 
  -8   5   9       27.11       19.61      3.62 o 
  -7   5   9        0.15        2.02      2.31 o 
  -6   5   9       12.60       11.22      2.61 o 
  -5   5   9       15.35       13.83      3.17 o 
  -4   5   9        0.62       -0.03      1.59 o 
  -3   5   9       67.60       66.59      4.20 o 
  -2   5   9        0.20       -0.33      2.31 o 
  -1   5   9        8.97        6.86      2.33 o 
   0   5   9        2.37        0.98      1.93 o 
   1   5   9       15.40        8.24      4.34 o 
   2   5   9       62.47       59.81      6.66 o 
 -11   6   9        5.90       13.04     15.99 o 
 -10   6   9        8.26        7.25      4.27 o 
  -9   6   9       30.84       36.02      5.73 o 
  -8   6   9       25.68       28.64      4.52 o 
  -7   6   9       24.73       21.59      3.32 o 
  -6   6   9      323.10      311.68      7.67 o 
  -5   6   9       43.77       38.45      2.43 o 
  -4   6   9        3.51        2.36      2.64 o 
  -3   6   9       94.48      102.09      6.12 o 
  -2   6   9      119.59      114.48      5.45 o 
  -1   6   9        0.47        3.19      2.21 o 
   0   6   9       27.90       29.48      3.19 o 
   1   6   9        1.90       -0.37      6.18 o 
 -10   7   9       64.58       50.98      7.09 o 
  -9   7   9       12.94       12.04      4.90 o 
  -8   7   9       43.16       90.84      7.56 o 
  -7   7   9        0.88        9.26      4.23 o 
  -6   7   9       17.97       21.19      2.72 o 
  -5   7   9        3.84        4.38      1.87 o 
  -4   7   9        3.73        1.82      2.96 o 
  -3   7   9        0.05       -4.59      4.85 o 
  -2   7   9        0.11        2.14      3.26 o 
  -1   7   9      147.40      154.07      8.75 o 
   0   7   9       55.55       49.17      6.43 o 
  -9   8   9       74.88       97.75     13.82 o 
  -8   8   9        0.09       17.74      4.71 o 
  -7   8   9        0.36        3.65      5.03 o 
  -6   8   9        0.05       -0.58      2.82 o 
  -5   8   9       43.89       39.84      3.33 o 
  -4   8   9       17.49       19.78      7.91 o 
  -3   8   9       13.99       -1.99      5.47 o 
   3 -13  10        4.65       14.36      8.35 o 
  -1 -12  10        1.86        2.22      3.33 o 
   0 -12  10      157.45      171.90     10.30 o 
   1 -12  10        3.06        4.02      3.17 o 
   2 -12  10       10.91        9.17      2.97 o 
   3 -12  10       26.68       27.00      3.55 o 
   4 -12  10       23.83       23.12      2.98 o 
   5 -12  10      101.26      107.72      7.96 o 
   6 -12  10       26.77       32.98      4.29 o 
  -3 -11  10        1.50       -0.03      5.84 o 
  -2 -11  10        5.87        2.63      3.04 o 
  -1 -11  10        0.32       -2.48      2.48 o 
   0 -11  10        1.19        0.97      2.63 o 
   1 -11  10        8.68       12.07      4.08 o 
   2 -11  10       57.68       59.83      4.78 o 
   3 -11  10       10.83        9.56      4.13 o 
   4 -11  10        0.91        1.10      1.80 o 
   5 -11  10        0.57        2.47      5.76 o 
   6 -11  10       18.21       22.57      4.23 o 
   7 -11  10        4.09       15.87      6.52 o 
  -5 -10  10        5.92       -1.71      6.12 o 
  -4 -10  10       13.68       11.42      7.06 o 
  -3 -10  10       76.27       90.35     11.22 o 
  -2 -10  10        6.88        1.54      2.69 o 
  -1 -10  10      156.92      158.03     12.51 o 
   0 -10  10        1.49        2.41      3.13 o 
   1 -10  10       66.57       68.01      4.14 o 
   2 -10  10       70.52       65.42      4.64 o 
   3 -10  10       57.45       52.12      4.12 o 
   4 -10  10       28.62       27.39      3.34 o 
   5 -10  10        7.89        6.59      3.23 o 
   6 -10  10       88.66       93.41      5.41 o 
   7 -10  10        0.77        5.02      3.04 o 
   8 -10  10       36.45       44.81      6.00 o 
  -6  -9  10      116.19      138.44     14.22 o 
  -5  -9  10      165.85      182.64     15.12 o 
  -4  -9  10        0.32       -0.60      5.48 o 
  -3  -9  10        9.00       14.55      6.16 o 
  -2  -9  10        8.98        8.72      2.76 o 
  -1  -9  10       80.28       84.90      4.35 o 
   0  -9  10      204.95      188.71      6.07 o 
   1  -9  10       74.42       75.96      4.24 o 
   2  -9  10       75.69       79.32      8.07 o 
   3  -9  10       14.41       12.85      2.67 o 
   4  -9  10       12.40       13.27      1.58 o 
   5  -9  10       45.79       47.95      3.29 o 
   6  -9  10        0.19        1.79      1.62 o 
   7  -9  10        9.38        7.87      2.14 o 
   8  -9  10        4.53       -0.78      3.50 o 
  -7  -8  10        1.34        1.64      6.18 o 
  -6  -8  10       49.91       54.27      9.82 o 
  -5  -8  10        3.66        7.00      5.98 o 
  -4  -8  10      174.04      145.54     12.84 o 
  -3  -8  10        8.85       10.42      4.09 o 
  -2  -8  10       57.91       58.95      3.85 o 
  -1  -8  10        5.04        4.56      2.06 o 
   0  -8  10       97.26       93.71      4.44 o 
   1  -8  10        2.51        1.43      1.86 o 
   2  -8  10       66.11       66.83      4.28 o 
   3  -8  10      100.00       92.79      3.47 o 
   4  -8  10        3.05        1.61      1.50 o 
   5  -8  10       68.06       71.72      3.47 o 
   6  -8  10        0.04       -0.62      2.11 o 
   7  -8  10        8.07        5.34      1.85 o 
   8  -8  10        0.43        2.69      2.32 o 
  -8  -7  10        0.04       -0.39      6.40 o 
  -7  -7  10       45.72       48.10      9.29 o 
  -6  -7  10       16.28       21.73      6.90 o 
  -5  -7  10      135.89      131.39      8.25 o 
  -4  -7  10       15.82       15.68      4.52 o 
  -3  -7  10        3.31        3.89      2.52 o 
  -2  -7  10      152.73      140.46      5.04 o 
  -1  -7  10      450.12      408.74      8.95 o 
   0  -7  10      107.31      106.82      3.83 o 
   1  -7  10        1.68        5.34      1.47 o 
   2  -7  10        4.62        5.84      1.32 o 
   3  -7  10       34.69       33.85      2.19 o 
   4  -7  10      432.11      450.83     11.07 o 
   5  -7  10      216.14      211.51      5.86 o 
   6  -7  10      249.62      261.15      6.83 o 
   7  -7  10        1.01        2.32      1.73 o 
   8  -7  10       26.77       33.91      4.40 o 
  -9  -6  10        2.92        3.51      6.17 o 
  -8  -6  10       50.85       62.55     10.35 o 
  -7  -6  10       50.03       53.05      9.25 o 
  -6  -6  10      120.49      105.58      7.81 o 
  -5  -6  10      640.51      642.67     14.94 o 
  -4  -6  10      388.41      354.57     10.27 o 
  -3  -6  10       72.57       60.80      3.98 o 
  -2  -6  10       25.50       27.33      2.77 o 
  -1  -6  10      129.77      141.30      5.05 o 
   0  -6  10       44.92       46.14      2.67 o 
   1  -6  10        9.08       11.60      1.52 o 
   2  -6  10        1.62        1.55      0.98 o 
   3  -6  10      116.20      117.34      4.67 o 
   4  -6  10       64.79       72.70      3.61 o 
   5  -6  10      104.25      110.66      4.57 o 
   6  -6  10       23.58       23.36      2.56 o 
   7  -6  10        1.32        1.95      1.57 o 
   8  -6  10        9.17       11.07      2.95 o 
  -9  -5  10        3.66        3.07      5.88 o 
  -8  -5  10        4.79       12.59      6.56 o 
  -7  -5  10        1.60        2.53      3.41 o 
  -6  -5  10       28.34       26.04      3.58 o 
  -5  -5  10       65.00       56.66      4.72 o 
  -4  -5  10        1.49       -0.64      2.11 o 
  -3  -5  10        0.80       -0.73      1.54 o 
  -2  -5  10       25.70       23.60      2.60 o 
  -1  -5  10       64.91       62.43      6.64 o 
   0  -5  10       22.00       22.85      2.06 o 
   1  -5  10       80.76       89.97      2.90 o 
   2  -5  10        9.05        9.07      1.29 o 
   3  -5  10       42.10       51.66      2.17 o 
   4  -5  10       53.83       61.03      4.56 o 
   5  -5  10       72.88       77.73      4.42 o 
   6  -5  10      109.30      102.06      5.22 o 
   7  -5  10       31.41       28.96      3.14 o 
   8  -5  10      145.76      141.41      7.91 o 
 -10  -4  10       22.55        9.84      6.86 o 
  -9  -4  10      444.73      421.52     21.55 o 
  -8  -4  10       19.52       17.23      4.22 o 
  -7  -4  10        4.18        8.01      2.56 o 
  -6  -4  10      103.99       90.40      5.83 o 
  -5  -4  10      221.66      195.23      8.40 o 
  -4  -4  10        4.98        5.14      2.47 o 
  -3  -4  10        0.19       -1.50      1.50 o 
  -2  -4  10       33.78       29.77      2.80 o 
  -1  -4  10       21.38       18.76      2.45 o 
   0  -4  10       88.65       98.22      3.33 o 
   1  -4  10      103.73      119.68      3.29 o 
   2  -4  10       10.53       10.22      1.40 o 
   3  -4  10      245.56      258.38      4.95 o 
   4  -4  10      140.26      138.89      5.44 o 
   5  -4  10       49.18       48.42      3.41 o 
   6  -4  10       21.54       22.87      2.73 o 
   7  -4  10       32.68       30.56      4.21 o 
   8  -4  10        3.33        3.76      4.42 o 
 -10  -3  10       29.42       36.89      8.41 o 
  -9  -3  10      212.74      224.45     10.44 o 
  -8  -3  10      109.41       96.96      6.32 o 
  -7  -3  10        0.32        7.41      6.11 o 
  -6  -3  10        4.85        5.90      4.06 o 
  -5  -3  10        1.60        0.48      1.97 o 
  -4  -3  10      161.86      172.70      6.80 o 
  -3  -3  10      153.83      155.18      7.55 o 
  -2  -3  10      103.11      101.17      4.31 o 
  -1  -3  10       41.02       44.84      3.17 o 
   0  -3  10        4.82        4.91      1.10 o 
   1  -3  10       18.82       18.95      1.52 o 
   2  -3  10       37.04       41.42      2.13 o 
   3  -3  10       84.39       87.03      3.93 o 
   4  -3  10       51.21       47.80      3.33 o 
   5  -3  10       35.01       31.31      3.02 o 
   6  -3  10       15.46       20.80      3.36 o 
   7  -3  10       83.33       94.09      8.38 o 
 -11  -2  10       18.37       19.92      7.31 o 
 -10  -2  10        0.06        7.45      4.77 o 
  -9  -2  10        5.27        7.51      2.73 o 
  -8  -2  10       18.64       17.74      3.28 o 
  -7  -2  10      244.26      256.40      8.69 o 
  -6  -2  10      466.51      429.98     11.42 o 
  -5  -2  10      189.48      199.81     10.80 o 
  -4  -2  10       74.46       76.26      3.85 o 
  -3  -2  10       22.02       21.59      2.79 o 
  -2  -2  10        3.12        0.20      2.40 o 
  -1  -2  10      106.41      109.14      6.31 o 
   0  -2  10        0.03       -0.85      1.04 o 
   1  -2  10       24.03       23.08      1.86 o 
   2  -2  10      383.22      373.51      6.37 o 
   3  -2  10      120.24      119.41      4.44 o 
   4  -2  10       45.08       44.73      3.24 o 
   5  -2  10      137.90      142.95      5.51 o 
   6  -2  10       21.40       22.03      4.54 o 
   7  -2  10        3.97        6.12      4.29 o 
 -11  -1  10        0.30       13.04     11.91 o 
 -10  -1  10       23.59       25.76      3.62 o 
  -9  -1  10      170.23      167.31      7.40 o 
  -8  -1  10       60.32       58.79      4.98 o 
  -7  -1  10      140.68      129.16      6.30 o 
  -6  -1  10        8.08        8.92      2.61 o 
  -5  -1  10       85.74       74.51      5.06 o 
  -4  -1  10     1525.63     1540.07     31.74 o 
  -3  -1  10      126.99      129.98      4.78 o 
  -2  -1  10     1061.43     1122.15     26.22 o 
  -1  -1  10        3.91        7.33      1.79 o 
   0  -1  10       73.49       78.99      2.94 o 
   1  -1  10       25.10       25.72      2.68 o 
   2  -1  10        1.92        1.06      1.96 o 
   3  -1  10        7.87        5.93      2.26 o 
   4  -1  10      355.46      360.26     10.68 o 
   5  -1  10        3.58        2.30      3.75 o 
   6  -1  10       60.32       74.04      7.58 o 
 -11   0  10      105.62      105.20     12.29 o 
 -10   0  10       41.04       53.57      7.59 o 
  -9   0  10        0.06       -1.03      2.75 o 
  -8   0  10       14.86       14.74      3.17 o 
  -7   0  10       35.80       37.09      4.02 o 
  -6   0  10        1.85        1.61      2.24 o 
  -5   0  10      152.80      135.16      9.24 o 
  -4   0  10       51.80       55.93      3.49 o 
  -3   0  10     1363.29     1374.18     24.37 o 
  -2   0  10        0.62        0.41      1.50 o 
  -1   0  10        3.86        3.87      1.68 o 
   0   0  10       11.43       15.65      1.75 o 
   1   0  10       76.75       79.06      2.97 o 
   2   0  10      243.52      251.44      7.06 o 
   3   0  10        0.01        0.17      3.13 o 
   4   0  10        0.30       -3.16      3.16 o 
   5   0  10       41.11       33.62      5.62 o 
   6   0  10       11.77        7.50      5.26 o 
 -11   1  10      298.68      288.61     18.07 o 
 -10   1  10       50.07       53.34      4.85 o 
  -9   1  10      137.93      126.22      8.94 o 
  -8   1  10       38.85       32.95      3.98 o 
  -7   1  10        0.93       -2.19      2.72 o 
  -6   1  10       43.42       46.85      5.24 o 
  -5   1  10      271.40      259.96     16.94 o 
  -4   1  10      324.88      326.50     11.52 o 
  -3   1  10      306.55      315.92      8.44 o 
  -2   1  10       68.55       78.87      3.54 o 
  -1   1  10       97.90       93.75      4.19 o 
   0   1  10      222.77      231.76      5.34 o 
   1   1  10       47.86       46.06      2.72 o 
   2   1  10        3.53        7.20      3.39 o 
   3   1  10       29.98       30.00      4.91 o 
   4   1  10       15.57       10.07      5.20 o 
   5   1  10       22.85       14.38      6.76 o 
 -11   2  10      160.64      189.26     14.15 o 
 -10   2  10       17.18       28.50      4.40 o 
  -9   2  10       65.40       61.39     12.27 o 
  -8   2  10        2.83        4.87      2.35 o 
  -7   2  10       40.90       41.77      5.07 o 
  -6   2  10        0.30        0.24      2.37 o 
  -5   2  10       15.89       16.66      2.52 o 
  -4   2  10      130.97      130.34      5.35 o 
  -3   2  10       49.72       53.21      3.30 o 
  -2   2  10        1.65        1.98      1.55 o 
  -1   2  10      110.82      105.99      4.17 o 
   0   2  10       42.16       44.16      3.02 o 
   1   2  10      313.88      323.04      7.89 o 
   2   2  10      120.62      112.45      8.04 o 
   3   2  10        3.38       -1.51      7.51 o 
   4   2  10        7.58       10.69      4.73 o 
 -11   3  10      112.44      131.72     11.82 o 
 -10   3  10       46.28       64.85      5.38 o 
  -9   3  10       27.29       32.47      5.20 o 
  -8   3  10      169.24      155.75     10.11 o 
  -7   3  10       52.34       65.78      6.55 o 
  -6   3  10       29.56       22.49      4.82 o 
  -5   3  10        2.14        4.42      2.43 o 
  -4   3  10        2.05        2.08      1.61 o 
  -3   3  10       40.32       38.21      2.97 o 
  -2   3  10       71.66       64.22      3.51 o 
  -1   3  10      131.78      136.77      4.62 o 
   0   3  10        3.68        5.35      2.19 o 
   1   3  10        3.15        0.75      1.78 o 
   2   3  10      166.40      164.60      9.03 o 
   3   3  10       74.16       71.34     12.07 o 
 -11   4  10        1.16        1.92      2.60 o 
 -10   4  10        7.82        7.63      4.61 o 
  -9   4  10        0.01        5.79      2.51 o 
  -8   4  10       96.88       92.79     16.05 o 
  -7   4  10        5.61        3.73      2.83 o 
  -6   4  10      196.08      170.57      9.14 o 
  -5   4  10        9.00       10.86      2.39 o 
  -4   4  10        3.71        5.82      2.04 o 
  -3   4  10       15.02       12.67      2.13 o 
  -2   4  10       29.90       33.72      3.92 o 
  -1   4  10        2.52        3.95      2.30 o 
   0   4  10        1.00       -1.90      1.90 o 
   1   4  10        2.42        4.07      5.64 o 
   2   4  10      140.17      129.73      8.77 o 
 -11   5  10        7.78       11.18      4.52 o 
 -10   5  10      190.57      177.08     13.75 o 
  -9   5  10        2.79       15.20      5.34 o 
  -8   5  10        3.94        7.19      2.98 o 
  -7   5  10        0.68        5.30      2.70 o 
  -6   5  10       31.95       29.17      3.45 o 
  -5   5  10        0.02        1.96      1.94 o 
  -4   5  10       91.76       91.08      4.24 o 
  -3   5  10      111.78      110.30      6.13 o 
  -2   5  10      433.77      433.92     12.57 o 
  -1   5  10      185.26      184.04      6.53 o 
   0   5  10       84.57       90.55      4.79 o 
   1   5  10       45.34       38.37      5.91 o 
  -9   6  10       25.15       23.84      6.04 o 
  -8   6  10        5.49        9.00      4.71 o 
  -7   6  10       37.92       42.05      5.44 o 
  -6   6  10      233.51      223.83      7.78 o 
  -5   6  10        0.37       -0.62      3.85 o 
  -4   6  10        1.43        1.64      4.96 o 
  -3   6  10       49.50       47.60      4.86 o 
  -2   6  10      290.40      266.77      9.94 o 
  -1   6  10        3.11        2.77      2.34 o 
   0   6  10        0.04       -3.66      3.66 o 
  -9   7  10      112.55      129.43     11.79 o 
  -7   7  10        4.52       16.89      4.73 o 
  -6   7  10       22.45       15.27      3.61 o 
  -5   7  10       53.93       48.79      8.18 o 
  -4   7  10       17.94       10.17      3.41 o 
  -3   7  10       58.25       43.26      4.93 o 
  -2   7  10       86.26       67.99      9.91 o 
  -7   8  10      259.69      257.58     13.52 o 
  -6   8  10        7.42        3.83      5.68 o 
  -1 -12  11        9.92        5.74      3.35 o 
   0 -12  11        5.99       -0.38      2.87 o 
   1 -12  11       11.33        3.26      3.08 o 
   2 -12  11       36.64       26.32      4.45 o 
   3 -12  11       55.49       60.15      6.58 o 
   4 -12  11       16.81        7.41      6.15 o 
   5 -12  11        0.02        1.78      8.54 o 
  -3 -11  11        4.60        1.93      6.72 o 
  -2 -11  11        0.53        4.28      5.39 o 
  -1 -11  11       33.54       29.99      4.51 o 
   0 -11  11        3.34        3.27      7.07 o 
   1 -11  11        0.63        1.19      4.72 o 
   2 -11  11        9.81       10.51      3.87 o 
   3 -11  11       39.34       48.56      4.36 o 
   4 -11  11       68.81       71.02      5.05 o 
   5 -11  11       12.08        9.46      8.97 o 
   6 -11  11      298.32      339.20     13.69 o 
  -4 -10  11       11.12       13.02      7.42 o 
  -3 -10  11       12.72       17.61      7.25 o 
  -2 -10  11       53.57       48.29      5.13 o 
  -1 -10  11      125.20      148.51      6.68 o 
   0 -10  11        3.96        6.50      2.67 o 
   1 -10  11       98.98      103.49      4.99 o 
   2 -10  11        2.79        2.11      4.20 o 
   3 -10  11       28.51       23.04      3.29 o 
   4 -10  11        1.85        4.19      2.07 o 
   5 -10  11       55.86       79.64     13.56 o 
   6 -10  11      155.65      179.20     10.10 o 
   7 -10  11       24.83       20.29     13.15 o 
  -6  -9  11        2.80       -4.53      6.06 o 
  -5  -9  11      217.14      229.56     16.65 o 
  -4  -9  11       32.57       40.52      8.95 o 
  -3  -9  11       55.79       54.91      6.63 o 
  -2  -9  11       62.95       61.43      4.83 o 
  -1  -9  11       25.75       21.94      2.83 o 
   0  -9  11        2.68        1.20      1.92 o 
   1  -9  11        2.13        0.82      2.26 o 
   2  -9  11      178.98      167.02      6.58 o 
   3  -9  11        0.41       -1.12      2.36 o 
   4  -9  11       30.24       24.99      4.10 o 
   5  -9  11       31.38       32.83      3.04 o 
   6  -9  11        0.26        1.23      1.50 o 
   7  -9  11        0.55       -2.74      3.97 o 
  -7  -8  11        1.22       -4.49      6.32 o 
  -6  -8  11        0.92       -5.44      5.44 o 
  -5  -8  11        0.14        0.71      5.99 o 
  -4  -8  11        0.91       -1.98      3.58 o 
  -3  -8  11        2.10        2.35      3.07 o 
  -2  -8  11       70.27       72.95      4.12 o 
  -1  -8  11       12.58       15.12      2.57 o 
   0  -8  11       87.19       80.77      4.47 o 
   1  -8  11      270.02      268.34      7.29 o 
   2  -8  11      677.18      627.87     14.09 o 
   3  -8  11        4.69        2.97      2.02 o 
   4  -8  11      131.20      135.34      4.68 o 
   5  -8  11        3.55        5.68      2.07 o 
   6  -8  11       22.06       21.31      3.92 o 
   7  -8  11       67.88       74.42      5.52 o 
  -8  -7  11       13.29       11.80      7.80 o 
  -7  -7  11       11.81       12.99      7.17 o 
  -6  -7  11        5.86        6.54      6.11 o 
  -5  -7  11        1.16       -0.55      3.59 o 
  -4  -7  11       61.88       52.78      4.68 o 
  -3  -7  11        1.49        4.89      2.00 o 
  -2  -7  11        2.30        3.00      2.27 o 
  -1  -7  11      218.90      201.57      6.26 o 
   0  -7  11        0.07       -1.85      1.85 o 
   1  -7  11       14.16       20.55      2.92 o 
   2  -7  11        3.62        3.33      2.14 o 
   3  -7  11        5.31        5.66      1.55 o 
   4  -7  11        0.86        3.83      2.24 o 
   5  -7  11      137.51      140.48      5.01 o 
   6  -7  11      240.23      268.18      7.49 o 
   7  -7  11       41.72       39.17      4.56 o 
  -8  -6  11       48.50       53.31      9.77 o 
  -7  -6  11        5.14        0.45      6.05 o 
  -6  -6  11      204.26      182.15     16.21 o 
  -5  -6  11       18.72       15.51      4.60 o 
  -4  -6  11        9.02        7.24      2.83 o 
  -3  -6  11        0.05        0.67      2.61 o 
  -2  -6  11      257.40      225.65      6.52 o 
  -1  -6  11       43.72       48.19      4.22 o 
   0  -6  11       57.95       56.33      3.63 o 
   1  -6  11        1.15        0.61      1.85 o 
   2  -6  11        5.89        6.32      1.67 o 
   3  -6  11        0.51        0.79      1.08 o 
   4  -6  11       75.24       92.90      4.01 o 
   5  -6  11      133.16      154.47      5.24 o 
   6  -6  11       15.67       11.19      2.12 o 
   7  -6  11        1.55        0.06      3.82 o 
  -9  -5  11        0.96       -4.96      5.57 o 
  -8  -5  11       12.30        3.60      5.94 o 
  -7  -5  11        1.17       -1.48      3.48 o 
  -6  -5  11        2.11        4.88      2.85 o 
  -5  -5  11        0.24       -1.40      3.29 o 
  -4  -5  11       82.65       91.40      5.74 o 
  -3  -5  11       10.53        8.95      2.09 o 
  -2  -5  11      276.35      251.05      6.84 o 
  -1  -5  11        0.09        2.46      1.74 o 
   0  -5  11        6.97        7.64      2.33 o 
   1  -5  11       85.69       94.11      4.70 o 
   2  -5  11      143.49      154.76      3.57 o 
   3  -5  11      129.88      140.52      5.08 o 
   4  -5  11       29.90       32.67      3.31 o 
   5  -5  11      243.17      251.88      7.75 o 
   6  -5  11       11.05       13.80      2.32 o 
   7  -5  11        3.19        2.61      5.08 o 
 -10  -4  11       22.36       33.43      8.59 o 
  -9  -4  11      156.36      170.96     14.66 o 
  -8  -4  11       18.17       21.99      4.74 o 
  -7  -4  11      138.63      135.85      6.71 o 
  -6  -4  11       23.73       22.16      3.37 o 
  -5  -4  11        8.38       13.02      3.02 o 
  -4  -4  11       35.68       34.97      4.01 o 
  -3  -4  11       33.60       36.63      3.10 o 
  -2  -4  11      250.64      264.76      6.96 o 
  -1  -4  11       10.25       10.22      2.42 o 
   0  -4  11      257.04      281.42     11.40 o 
   1  -4  11        0.07       -1.18      1.18 o 
   2  -4  11       51.38       56.28      2.57 o 
   3  -4  11        0.09       -0.48      2.26 o 
   4  -4  11        1.01        4.38      1.72 o 
   5  -4  11        6.85        6.30      2.02 o 
   6  -4  11       16.48       16.14      2.53 o 
   7  -4  11       18.16       21.81      5.06 o 
 -10  -3  11       33.16       31.40      5.16 o 
  -9  -3  11       51.24       46.58      4.70 o 
  -8  -3  11        3.11        3.91      2.53 o 
  -7  -3  11       29.16       34.13      5.04 o 
  -6  -3  11       26.54       25.16      3.94 o 
  -5  -3  11       57.22       61.55      4.93 o 
  -4  -3  11       72.35       67.31      3.89 o 
  -3  -3  11      252.94      249.61      6.67 o 
  -2  -3  11        1.27        2.18      1.78 o 
  -1  -3  11       21.29       25.20      3.00 o 
   0  -3  11        2.47        3.35      1.92 o 
   1  -3  11       48.49       50.42      2.80 o 
   2  -3  11       56.81       55.90      2.72 o 
   3  -3  11       58.16       60.31      3.66 o 
   4  -3  11        1.17        2.71      1.96 o 
   5  -3  11        0.67        2.11      1.78 o 
   6  -3  11       16.28       23.50      5.21 o 
   7  -3  11      176.29      180.72     10.44 o 
 -10  -2  11       96.96      117.42     14.83 o 
  -9  -2  11        1.25        5.06      2.52 o 
  -8  -2  11        6.21        6.74      3.40 o 
  -7  -2  11       13.43       15.24      4.47 o 
  -6  -2  11        6.49        1.04      2.43 o 
  -5  -2  11        0.71        1.31      2.19 o 
  -4  -2  11      282.22      271.10      8.15 o 
  -3  -2  11       43.97       50.16      3.84 o 
  -2  -2  11        1.62        6.11      2.13 o 
  -1  -2  11        0.06        0.56      1.83 o 
   0  -2  11       28.45       34.58      3.31 o 
   1  -2  11        0.03        0.69      1.31 o 
   2  -2  11      342.17      343.26      6.49 o 
   3  -2  11        2.60        4.02      2.12 o 
   4  -2  11      348.44      344.84      7.89 o 
   5  -2  11        2.03        6.53      2.37 o 
   6  -2  11       37.84       31.96      5.71 o 
 -11  -1  11        0.62        5.59      3.52 o 
 -10  -1  11        8.77       22.25      5.50 o 
  -9  -1  11      120.50      112.15      6.47 o 
  -8  -1  11       26.55       27.29      3.82 o 
  -7  -1  11        0.04        0.95      2.91 o 
  -6  -1  11      159.92      149.53      8.55 o 
  -5  -1  11      191.37      187.37      7.48 o 
  -4  -1  11      181.57      192.65      9.84 o 
  -3  -1  11       76.24       76.73      4.40 o 
  -2  -1  11      475.44      494.88     11.40 o 
  -1  -1  11       94.38       99.72      4.74 o 
   0  -1  11       79.84       76.46      3.71 o 
   1  -1  11        8.95        7.18      1.56 o 
   2  -1  11        6.40        8.85      2.17 o 
   3  -1  11       30.18       32.07      4.90 o 
   4  -1  11       31.24       32.42      5.19 o 
   5  -1  11       26.09       23.53      7.05 o 
   6  -1  11       86.81       87.08      8.45 o 
 -11   0  11       81.51       79.62      7.71 o 
 -10   0  11       40.56       58.20      8.53 o 
  -9   0  11       67.99       70.04      5.11 o 
  -8   0  11      125.83      140.54     11.79 o 
  -7   0  11        2.76       10.99      2.71 o 
  -6   0  11       73.57       75.54      5.20 o 
  -5   0  11        0.31       -1.73      1.93 o 
  -4   0  11      165.60      154.14      6.61 o 
  -3   0  11       37.77       37.65      3.55 o 
  -2   0  11       37.63       39.00      3.49 o 
  -1   0  11       11.27       10.63      2.02 o 
   0   0  11        0.00        0.39      1.55 o 
   1   0  11      187.19      193.23      5.37 o 
   2   0  11       86.51       97.69      5.37 o 
   3   0  11       13.04        9.58      4.60 o 
   4   0  11       82.92       82.44      7.38 o 
   5   0  11       21.56       21.56      5.38 o 
 -11   1  11      223.54      188.85     14.95 o 
 -10   1  11      273.45      271.86     23.50 o 
  -9   1  11        6.92        8.68      3.31 o 
  -8   1  11       38.64       36.37      4.23 o 
  -7   1  11        6.11        9.54      2.81 o 
  -6   1  11      127.55      129.48      6.46 o 
  -5   1  11       44.76       43.00      3.77 o 
  -4   1  11        2.45        4.65      2.09 o 
  -3   1  11      127.17      123.54      5.51 o 
  -2   1  11        5.07        8.50      2.61 o 
  -1   1  11       21.00       22.54      2.55 o 
   0   1  11       31.85       27.56      3.79 o 
   1   1  11        1.32        3.88      4.25 o 
   2   1  11       33.64       28.92      4.73 o 
   3   1  11       44.32       41.83      5.67 o 
   4   1  11       33.24       24.64      5.34 o 
 -11   2  11      128.19      139.75     12.45 o 
 -10   2  11      116.55      115.53     10.96 o 
  -9   2  11       36.26       40.63      5.38 o 
  -8   2  11      107.02      116.89      8.42 o 
  -7   2  11        0.46        2.44      2.62 o 
  -6   2  11      131.91      120.41      7.53 o 
  -5   2  11       24.72       23.20      3.29 o 
  -4   2  11        0.01        1.40      1.84 o 
  -3   2  11        0.12        0.68      2.25 o 
  -2   2  11        3.20        4.61      1.81 o 
  -1   2  11       61.96       70.11      3.66 o 
   0   2  11       12.61       14.91      2.92 o 
   1   2  11      118.10      110.01      4.67 o 
   2   2  11       21.67       23.83      5.87 o 
   3   2  11       17.67       13.97      5.70 o 
 -11   3  11       47.90       53.24      8.42 o 
 -10   3  11       10.61       25.32      5.43 o 
  -9   3  11       36.77       26.67      6.32 o 
  -8   3  11       40.88       40.09      5.53 o 
  -7   3  11        5.73        5.07      2.93 o 
  -6   3  11        4.01        6.82      2.97 o 
  -5   3  11        0.01        2.85      1.95 o 
  -4   3  11        8.63        7.51      2.25 o 
  -3   3  11        8.47        8.54      2.61 o 
  -2   3  11        9.94       11.98      2.03 o 
  -1   3  11       84.33       81.64      5.34 o 
   0   3  11        7.90        7.95      5.24 o 
   1   3  11       11.81        8.22      4.07 o 
   2   3  11       14.22       19.46      4.87 o 
 -11   4  11       31.81       42.44      7.47 o 
  -9   4  11        5.09       13.88      5.67 o 
  -8   4  11        9.65       12.15      3.47 o 
  -7   4  11        6.86        6.26      3.10 o 
  -6   4  11      279.56      252.80     11.19 o 
  -5   4  11      324.82      290.78      8.86 o 
  -4   4  11       90.85      101.67     11.95 o 
  -3   4  11        1.75        9.14      5.64 o 
  -2   4  11        2.08       -0.35      2.67 o 
  -1   4  11        1.90        1.93      3.11 o 
   0   4  11      123.44      125.40      6.10 o 
   1   4  11        1.28        1.23      4.17 o 
 -10   5  11      191.53      185.86     14.40 o 
  -9   5  11        0.71        0.71      3.42 o 
  -8   5  11       48.40       70.48     10.35 o 
  -7   5  11       65.05       87.70     12.23 o 
  -6   5  11        0.74        6.10      3.94 o 
  -5   5  11      103.80       89.76      8.96 o 
  -4   5  11        0.88        0.18      2.70 o 
  -3   5  11        0.04       -2.34      2.34 o 
  -2   5  11       24.78       23.14      3.69 o 
  -1   5  11        0.83        2.17      2.39 o 
   0   5  11       10.57       19.07      6.84 o 
  -9   6  11        8.89       18.99      5.36 o 
  -8   6  11        6.43       16.67      5.39 o 
  -7   6  11      140.94      136.38     12.22 o 
  -6   6  11       21.21       17.12      8.43 o 
  -5   6  11        3.33        9.43      4.34 o 
  -4   6  11        8.07        8.51      3.23 o 
  -3   6  11       14.38       11.86      3.27 o 
  -2   6  11       16.74        7.40      5.93 o 
  -6   7  11       11.38        6.77      3.71 o 
   1 -12  12        2.91       -3.55      6.71 o 
   2 -12  12       18.45        1.39      8.42 o 
   3 -12  12        2.30       -6.43      6.43 o 
  -2 -11  12        5.93        4.69      4.86 o 
  -1 -11  12        0.01       -2.50      2.50 o 
   0 -11  12        6.78        7.77      3.23 o 
   1 -11  12        5.95        7.82      4.84 o 
   2 -11  12        0.17       -3.64      9.03 o 
   3 -11  12       24.88       19.23      4.30 o 
   4 -11  12       10.33        3.27      8.41 o 
   5 -11  12        5.65       -7.34      7.34 o 
  -4 -10  12       11.67        6.37      6.69 o 
  -3 -10  12        1.19       -1.50      6.04 o 
  -2 -10  12      149.57      140.95      6.90 o 
  -1 -10  12       98.20       82.79      5.60 o 
   0 -10  12       27.80       30.14      3.48 o 
   1 -10  12      331.17      333.17     14.87 o 
   2 -10  12        0.37        3.42      3.87 o 
   3 -10  12       17.67       19.89      6.53 o 
   4 -10  12        0.47        6.40      6.15 o 
   5 -10  12       27.77       40.51     11.54 o 
   6 -10  12       33.25       31.27     10.45 o 
  -5  -9  12        4.67        0.63      6.41 o 
  -4  -9  12       37.33       33.86      8.69 o 
  -3  -9  12       31.41       31.39      5.79 o 
  -2  -9  12       76.78       88.25      4.94 o 
  -1  -9  12        5.28        5.40      2.22 o 
   0  -9  12       36.73       37.51      3.64 o 
   1  -9  12      196.69      200.62      9.62 o 
   2  -9  12       89.12       87.28      5.14 o 
   3  -9  12      129.37      140.43      5.93 o 
   4  -9  12        4.69        1.81      6.89 o 
   5  -9  12       61.84       81.78     14.15 o 
   6  -9  12       11.48       17.90      3.18 o 
  -6  -8  12        0.95        1.04      6.53 o 
  -5  -8  12      179.96      167.26     14.23 o 
  -4  -8  12        8.97        7.00      4.39 o 
  -3  -8  12       20.65       23.22      3.70 o 
  -2  -8  12       48.31       41.72      3.58 o 
  -1  -8  12        0.67        2.25      2.00 o 
   0  -8  12      103.98       99.09      4.83 o 
   1  -8  12       79.65       78.44      4.96 o 
   2  -8  12      242.58      242.14     12.60 o 
   3  -8  12       21.60       20.95      4.85 o 
   4  -8  12       44.87       54.36      9.84 o 
   5  -8  12       11.02       17.25      3.37 o 
   6  -8  12       40.96       58.85      9.14 o 
  -7  -7  12      174.94      178.84     15.29 o 
  -6  -7  12      374.83      381.36     20.83 o 
  -5  -7  12       29.81       29.24      5.47 o 
  -4  -7  12       19.86       21.37      4.29 o 
  -3  -7  12        8.97       10.52      2.27 o 
  -2  -7  12       53.60       45.32      4.31 o 
  -1  -7  12       18.95       20.15      2.82 o 
   0  -7  12       57.09       52.89      3.93 o 
   1  -7  12      155.69      146.81      6.11 o 
   2  -7  12      219.72      219.37      7.36 o 
   3  -7  12      257.36      253.43      8.98 o 
   4  -7  12      208.94      223.91      8.64 o 
   5  -7  12        0.45        3.80      3.24 o 
   6  -7  12       32.54       41.29      5.92 o 
  -8  -6  12       37.54       47.40      9.84 o 
  -7  -6  12       16.35       12.25      4.91 o 
  -6  -6  12       38.49       42.06      6.11 o 
  -5  -6  12        1.37        0.48      5.07 o 
  -4  -6  12        9.06        8.77      2.92 o 
  -3  -6  12       85.83       79.15      4.31 o 
  -2  -6  12        6.59        9.04      2.33 o 
  -1  -6  12      288.01      263.52      7.25 o 
   0  -6  12      149.10      147.81      6.12 o 
   1  -6  12       12.40       15.62      4.13 o 
   2  -6  12       84.89       94.56      6.85 o 
   3  -6  12        2.13        1.25      1.64 o 
   4  -6  12       38.28       47.24      3.36 o 
   5  -6  12       60.29       60.29      3.90 o 
   6  -6  12       78.27       68.94      5.36 o 
  -9  -5  12        0.04       -3.10      6.00 o 
  -8  -5  12       53.39       46.02      6.51 o 
  -7  -5  12        2.72       13.89      6.55 o 
  -6  -5  12        2.24        9.80      2.90 o 
  -5  -5  12       75.83       75.33      5.43 o 
  -4  -5  12       12.92       15.68      3.45 o 
  -3  -5  12      400.10      382.17      9.00 o 
  -2  -5  12      595.66      570.66     15.15 o 
  -1  -5  12       11.58       10.62      2.28 o 
   0  -5  12        0.22       -2.10      2.87 o 
   1  -5  12       11.67       12.68      3.22 o 
   2  -5  12      367.10      383.98      9.81 o 
   3  -5  12       52.60       55.97      4.14 o 
   4  -5  12        2.67        0.73      2.78 o 
   5  -5  12       43.97       51.03      4.95 o 
   6  -5  12       19.36       20.48      4.19 o 
  -9  -4  12        9.16        9.08      4.43 o 
  -8  -4  12       68.32       80.90      6.05 o 
  -7  -4  12      379.19      358.80     11.10 o 
  -6  -4  12        2.05        3.11      2.48 o 
  -5  -4  12        0.80        3.30      2.55 o 
  -4  -4  12       24.07       20.53      6.83 o 
  -3  -4  12      290.19      276.09      7.44 o 
  -2  -4  12      136.68      149.62      5.49 o 
  -1  -4  12        2.28        4.43      2.04 o 
   0  -4  12      100.44       97.79      7.59 o 
   1  -4  12       30.19       27.72      3.23 o 
   2  -4  12        0.03        0.88      1.81 o 
   3  -4  12       19.07       18.79      2.46 o 
   4  -4  12        2.59        3.01      2.30 o 
   5  -4  12       13.07       16.99      3.77 o 
   6  -4  12       15.85       22.11      5.07 o 
 -10  -3  12        1.88        8.05      3.70 o 
  -9  -3  12        8.11        3.50      4.04 o 
  -8  -3  12       10.97       18.84      3.52 o 
  -7  -3  12       61.84       58.35      5.26 o 
  -6  -3  12        2.33        3.68      2.84 o 
  -5  -3  12        1.36       -0.71      3.31 o 
  -4  -3  12       45.98       47.13      3.61 o 
  -3  -3  12       32.30       34.13      3.23 o 
  -2  -3  12      129.92      116.74     12.05 o 
  -1  -3  12       13.94       11.86      2.59 o 
   0  -3  12      283.36      293.91      9.06 o 
   1  -3  12      315.99      308.49      8.64 o 
   2  -3  12       47.29       45.89      2.78 o 
   3  -3  12      110.59      125.75      4.88 o 
   4  -3  12      138.93      140.34      5.28 o 
   5  -3  12       54.91       71.37      9.21 o 
   6  -3  12       57.21       54.70     11.95 o 
 -10  -2  12       20.15       18.02      4.99 o 
  -9  -2  12        1.89        3.84      3.98 o 
  -8  -2  12        9.82        6.66      4.51 o 
  -7  -2  12        0.61        2.46      2.49 o 
  -6  -2  12        3.55       10.79      3.05 o 
  -5  -2  12        2.10        4.67      2.66 o 
  -4  -2  12        1.53        5.53      2.26 o 
  -3  -2  12       89.00       98.44      5.05 o 
  -2  -2  12      156.98      168.82      6.33 o 
  -1  -2  12        0.03        0.71      1.87 o 
   0  -2  12        0.50        0.11      2.30 o 
   1  -2  12        0.05        2.78      1.95 o 
   2  -2  12      185.19      175.30      4.73 o 
   3  -2  12      497.42      464.62      9.40 o 
   4  -2  12        0.10        2.44      2.97 o 
   5  -2  12       27.93       30.42      5.63 o 
 -10  -1  12       70.51       93.52      7.90 o 
  -9  -1  12       15.52       16.05      3.37 o 
  -8  -1  12        2.55        5.30      4.87 o 
  -7  -1  12        3.51        3.90      2.33 o 
  -6  -1  12        0.40        2.35      2.50 o 
  -5  -1  12        0.01        2.45      2.47 o 
  -4  -1  12      933.04      891.08     24.04 o 
  -3  -1  12        5.94        5.88      3.40 o 
  -2  -1  12        0.07        2.27      2.03 o 
  -1  -1  12      124.41      123.34      7.56 o 
   0  -1  12      295.77      286.94      8.34 o 
   1  -1  12       55.40       57.55      3.53 o 
   2  -1  12       15.87       16.64      3.22 o 
   3  -1  12      162.31      160.74      8.90 o 
   4  -1  12       48.99       43.47      6.02 o 
   5  -1  12        0.71       -3.76      3.76 o 
 -10   0  12        4.39        5.11      7.38 o 
  -9   0  12       56.74       70.59      6.42 o 
  -8   0  12       72.23       75.86      5.50 o 
  -7   0  12        1.59        3.33      2.43 o 
  -6   0  12       41.93       41.25      4.47 o 
  -5   0  12      110.54      103.50      7.29 o 
  -4   0  12      114.22      115.30      5.48 o 
  -3   0  12        0.55        0.62      1.94 o 
  -2   0  12       71.60       74.67      4.72 o 
  -1   0  12       49.75       48.68      4.00 o 
   0   0  12       37.96       42.36      3.29 o 
   1   0  12      329.09      326.49      7.71 o 
   2   0  12       24.24       30.15      6.98 o 
   3   0  12      126.01      123.27      8.17 o 
   4   0  12       34.71       33.07      5.74 o 
 -10   1  12      108.88      101.45     10.93 o 
  -9   1  12        9.63       18.25      4.14 o 
  -8   1  12       24.59       36.46      4.23 o 
  -7   1  12        0.01        5.03      1.86 o 
  -6   1  12       54.52       45.97      5.83 o 
  -5   1  12        6.34        5.18      2.30 o 
  -4   1  12        5.66        5.27      2.48 o 
  -3   1  12      239.93      221.27      7.40 o 
  -2   1  12        9.18        8.03      2.27 o 
  -1   1  12        5.08        9.89      4.07 o 
   0   1  12       21.65       26.34      2.97 o 
   1   1  12       15.14       14.27      2.74 o 
   2   1  12        0.41       -1.55      4.47 o 
   3   1  12        0.81       -3.14      4.07 o 
 -10   2  12        0.67        6.25      3.85 o 
  -9   2  12       31.12       43.01      8.46 o 
  -7   2  12       21.57       23.74      4.83 o 
  -6   2  12        9.66        9.91      4.69 o 
  -5   2  12        1.01        3.29      2.03 o 
  -4   2  12       43.61       38.04      3.82 o 
  -3   2  12        0.10        4.65      3.21 o 
  -2   2  12        5.20       11.12      4.38 o 
  -1   2  12       46.47       55.04      8.55 o 
   0   2  12       75.76       67.71      4.99 o 
   1   2  12       30.20       30.06      7.19 o 
   2   2  12       97.25       91.11     11.18 o 
 -10   3  12       22.34       22.27      6.54 o 
  -9   3  12        8.69       12.71      4.73 o 
  -8   3  12       14.91       19.06      6.25 o 
  -7   3  12       74.19       72.64      6.20 o 
  -6   3  12       63.86       57.76      6.52 o 
  -5   3  12       16.04       16.13      5.38 o 
  -4   3  12       74.98       76.30      6.63 o 
  -3   3  12       31.73       50.64      9.09 o 
  -2   3  12       60.54       61.09      6.64 o 
  -1   3  12       46.95       42.93      4.55 o 
   0   3  12        3.39        6.19      2.60 o 
   1   3  12        2.34       -4.45      4.45 o 
 -10   4  12       89.27      118.19     11.56 o 
  -9   4  12        0.01        7.25      3.92 o 
  -8   4  12        0.46        4.02      4.62 o 
  -7   4  12        2.06        3.39      4.82 o 
  -6   4  12      112.21      118.29      5.76 o 
  -5   4  12       21.20       27.42      5.31 o 
  -4   4  12       55.21       48.58      5.11 o 
  -3   4  12        8.61        8.18      3.86 o 
  -2   4  12        6.85       10.82      2.98 o 
  -1   4  12       31.88       25.95      3.87 o 
   0   4  12       12.37        6.02      5.34 o 
  -9   5  12        8.45       19.30      5.77 o 
  -8   5  12       28.76       36.22      7.98 o 
  -7   5  12       37.34       55.20      9.13 o 
  -6   5  12        3.09        1.45      3.54 o 
  -5   5  12        6.86        3.10      3.75 o 
  -4   5  12        0.01       -2.72      2.72 o 
  -3   5  12        6.82       14.48      4.15 o 
  -2   5  12       15.74       10.12      5.90 o 
  -7   6  12      122.87      123.23     11.82 o 
  -6   6  12       31.19       22.82      4.65 o 
  -1 -11  13        2.51        4.65      4.66 o 
   0 -11  13       42.70       28.63     11.01 o 
   1 -11  13        7.20       -5.13      7.31 o 
   2 -11  13       14.85       11.54      8.95 o 
   3 -11  13        0.01       -0.12      2.17 o 
  -3 -10  13        0.28       -5.72      5.72 o 
  -2 -10  13       52.43       53.11      4.93 o 
  -1 -10  13        1.89       11.24      6.82 o 
   0 -10  13       18.15       31.23      5.37 o 
   1 -10  13       52.97       54.39      5.47 o 
   2 -10  13       53.10       55.39     15.98 o 
   3 -10  13       39.53       37.70      4.09 o 
   4 -10  13        0.70        1.58      6.10 o 
  -5  -9  13       55.62       42.14      9.44 o 
  -4  -9  13       10.92        8.33      6.87 o 
  -3  -9  13        2.21        2.97      6.19 o 
  -2  -9  13       28.50       28.61      5.48 o 
  -1  -9  13       80.91       83.51      6.88 o 
   0  -9  13       65.57       72.11      4.36 o 
   1  -9  13        0.06        2.58      3.23 o 
   2  -9  13        0.13        4.46      3.06 o 
   3  -9  13        0.08        2.91      4.28 o 
   4  -9  13       79.01       94.78     14.57 o 
   5  -9  13        0.27       -3.01      4.56 o 
  -6  -8  13       17.89       20.59      7.97 o 
  -5  -8  13       15.04       18.14      7.70 o 
  -4  -8  13       82.58       83.94      8.19 o 
  -3  -8  13      269.73      275.18      9.00 o 
  -2  -8  13        0.55        0.05      2.82 o 
  -1  -8  13        6.99        7.71      2.43 o 
   0  -8  13       51.72       50.32      3.96 o 
   1  -8  13        4.52        4.18      2.41 o 
   2  -8  13        8.50        7.15      2.87 o 
   3  -8  13       17.32       13.67      4.19 o 
   4  -8  13       40.63       50.28     11.57 o 
   5  -8  13       23.04       31.48     10.10 o 
  -7  -7  13        5.30        2.88      6.46 o 
  -6  -7  13       68.57       57.82     10.08 o 
  -5  -7  13        2.17        3.01      8.09 o 
  -4  -7  13        5.17        5.58      3.92 o 
  -3  -7  13       28.76       30.98      6.39 o 
  -2  -7  13       65.13       57.44      4.18 o 
  -1  -7  13       18.12       22.69      2.98 o 
   0  -7  13       15.04       18.22      3.12 o 
   1  -7  13       39.55       40.22      4.03 o 
   2  -7  13        0.26        0.12      4.34 o 
   3  -7  13        7.76        5.85      2.12 o 
   4  -7  13       16.43       29.19      9.82 o 
   5  -7  13      161.28      191.03     17.98 o 
  -7  -6  13       86.35       81.78      8.09 o 
  -6  -6  13      387.62      344.17     16.87 o 
  -5  -6  13       84.14       82.63      5.94 o 
  -4  -6  13       49.41       50.58      5.09 o 
  -3  -6  13       66.05       61.82      4.32 o 
  -2  -6  13        6.63       10.91      3.12 o 
  -1  -6  13        1.79        0.68      1.91 o 
   0  -6  13        6.82        7.64      2.54 o 
   1  -6  13        0.45        1.54      3.39 o 
   2  -6  13      184.50      186.45      6.77 o 
   3  -6  13        2.10        3.03      3.83 o 
   4  -6  13       46.58       52.40     11.59 o 
   5  -6  13        0.77        0.13      6.80 o 
  -8  -5  13       11.40       15.27      5.83 o 
  -7  -5  13        0.92        0.83      4.95 o 
  -6  -5  13       38.57       45.02      6.41 o 
  -5  -5  13        0.58        0.70      4.83 o 
  -4  -5  13        9.34       10.38      3.20 o 
  -3  -5  13       32.47       31.80      3.37 o 
  -2  -5  13        8.17       10.80      2.46 o 
  -1  -5  13       16.76       19.75      3.17 o 
   0  -5  13       95.58       89.91      4.97 o 
   1  -5  13        0.14        0.99      3.88 o 
   2  -5  13       10.31       11.02      2.56 o 
   3  -5  13        3.96        4.93      5.99 o 
   4  -5  13      112.06      117.36     15.43 o 
   5  -5  13       47.23       45.33      6.71 o 
  -9  -4  13       14.84       16.42     10.64 o 
  -8  -4  13        0.17       -0.79      4.15 o 
  -7  -4  13       35.79       30.60      5.81 o 
  -6  -4  13      161.41      157.74      8.19 o 
  -5  -4  13       42.40       52.47      5.12 o 
  -4  -4  13       26.73       23.84      3.61 o 
  -3  -4  13       14.58       13.32      2.56 o 
  -2  -4  13       43.91       42.83      4.07 o 
  -1  -4  13       60.78       68.78      4.69 o 
   0  -4  13       71.84       73.57      4.65 o 
   1  -4  13       34.29       38.49      3.66 o 
   2  -4  13       39.37       42.15      3.59 o 
   3  -4  13       16.84       19.59      7.66 o 
   4  -4  13       48.32       56.11      8.53 o 
   5  -4  13        3.12        3.92      3.34 o 
  -9  -3  13       13.52       23.71      6.53 o 
  -8  -3  13        0.55        1.60      9.70 o 
  -7  -3  13        6.14       11.22      2.99 o 
  -6  -3  13        2.63        1.89      3.07 o 
  -5  -3  13       12.67       19.67      3.57 o 
  -4  -3  13      155.22      143.34      5.52 o 
  -3  -3  13       77.51       71.31      4.81 o 
  -2  -3  13        0.91        1.70      2.15 o 
  -1  -3  13        2.20        5.00      2.19 o 
   0  -3  13        0.56        3.78      3.45 o 
   1  -3  13        1.97        4.32      3.91 o 
   2  -3  13        5.68        6.87      4.07 o 
   3  -3  13        0.19       11.30     12.29 o 
   4  -3  13       15.33       12.08      3.02 o 
  -9  -2  13        0.30       -0.06      4.46 o 
  -8  -2  13      357.31      337.45     11.22 o 
  -7  -2  13       34.51       42.40      8.90 o 
  -6  -2  13        0.50        0.87      2.64 o 
  -5  -2  13       50.08       46.13      4.87 o 
  -4  -2  13       50.25       55.07      4.49 o 
  -3  -2  13        3.70        0.98      2.18 o 
  -2  -2  13       44.94       42.27      3.98 o 
  -1  -2  13        0.24        4.80      2.18 o 
   0  -2  13      100.73       96.57      6.75 o 
   1  -2  13       24.29       24.31      3.12 o 
   2  -2  13       18.31       26.85     16.48 o 
   3  -2  13      133.76      168.66     32.65 o 
   4  -2  13       10.16       16.29      5.76 o 
 -10  -1  13        5.48       14.41      4.74 o 
  -9  -1  13       16.61       24.25      5.12 o 
  -8  -1  13       15.38       16.57      4.61 o 
  -7  -1  13       27.91       30.32      3.93 o 
  -6  -1  13        6.64        7.42      3.01 o 
  -5  -1  13      250.94      215.32     14.52 o 
  -4  -1  13      145.91      134.94      6.09 o 
  -3  -1  13      512.59      503.28     12.36 o 
  -2  -1  13       58.95       56.14      4.50 o 
  -1  -1  13        8.35       14.06      2.69 o 
   0  -1  13        4.98        3.92      3.83 o 
   1  -1  13       24.86       30.22      5.66 o 
   2  -1  13       31.18       27.12      6.51 o 
   3  -1  13      184.06      191.38     13.96 o 
 -10   0  13        0.16        5.54      4.98 o 
  -9   0  13        1.48        9.55      3.90 o 
  -8   0  13        4.77       11.35      4.07 o 
  -7   0  13        6.37       11.14      3.07 o 
  -6   0  13      205.61      199.53     10.17 o 
  -5   0  13      142.03      123.14      5.94 o 
  -4   0  13      395.05      365.68     11.41 o 
  -3   0  13       14.37       11.88      2.67 o 
  -2   0  13       88.37       90.16      5.71 o 
  -1   0  13        8.22       15.26      2.63 o 
   0   0  13      109.04      119.64      6.16 o 
   1   0  13      127.21      137.62     17.61 o 
   2   0  13       12.55       10.89      5.51 o 
   3   0  13        1.48        9.38      5.42 o 
 -10   1  13       46.89       53.40      8.55 o 
  -9   1  13       16.90       25.05      4.69 o 
  -8   1  13        0.07       -0.20      4.18 o 
  -7   1  13       31.24       37.13      6.13 o 
  -6   1  13       42.11       41.23      5.58 o 
  -5   1  13       54.00       50.01      4.50 o 
  -4   1  13      182.23      166.69      7.51 o 
  -3   1  13        9.84       17.12      8.18 o 
  -2   1  13       44.89       37.40      7.36 o 
  -1   1  13      165.28      172.27      9.79 o 
   0   1  13       16.90       17.71      4.03 o 
   1   1  13       90.00       69.21      9.60 o 
   2   1  13        4.07        5.52      4.79 o 
  -9   2  13       12.04        2.72      4.60 o 
  -8   2  13       20.13       27.61      7.27 o 
  -7   2  13       10.38       13.54      5.93 o 
  -6   2  13        0.01       -0.78      4.68 o 
  -5   2  13       15.02       18.21      4.58 o 
  -4   2  13       24.54       27.64      3.46 o 
  -3   2  13        0.20        2.61      2.55 o 
  -2   2  13       28.88       30.20      4.35 o 
  -1   2  13        0.77       -0.94      2.60 o 
   0   2  13      209.42      225.06      9.99 o 
   1   2  13       74.73       61.55      9.66 o 
  -9   3  13       27.61       33.34      7.81 o 
  -8   3  13       54.72       39.87      8.24 o 
  -7   3  13       18.33       17.06      6.35 o 
  -6   3  13        8.00        3.22      4.76 o 
  -5   3  13       30.88       28.89      4.39 o 
  -4   3  13        8.12        5.40      3.01 o 
  -3   3  13       42.43      101.55      7.26 o 
  -2   3  13        7.44        8.73      3.48 o 
  -1   3  13        0.21       -0.97      2.38 o 
  -8   4  13       50.53       55.15      9.77 o 
  -7   4  13        1.59        4.71      4.63 o 
  -6   4  13       16.05       16.54      6.46 o 
  -5   4  13       14.98       11.23      3.81 o 
  -4   4  13       53.01       48.52      6.38 o 
  -6   5  13       13.94       13.78      4.24 o 
  -2 -10  14        6.69        4.15      2.93 o 
  -1 -10  14        0.01        0.38      2.58 o 
   0 -10  14       78.41       73.96     10.18 o 
   1 -10  14        2.41        2.14      8.36 o 
   2 -10  14       24.73       20.32      9.54 o 
   3 -10  14        7.00        6.54      2.70 o 
  -4  -9  14       62.63       47.44      7.36 o 
  -3  -9  14      152.03      154.17      9.29 o 
  -2  -9  14        9.59       11.69      3.27 o 
  -1  -9  14        0.23        1.12      2.58 o 
   0  -9  14        0.85       -2.13      2.23 o 
   1  -9  14       63.75       50.77      5.41 o 
   2  -9  14       26.37       18.72      9.50 o 
   3  -9  14        8.61       10.64      5.07 o 
  -5  -8  14       37.57       33.51      6.30 o 
  -4  -8  14        5.70        4.79      4.95 o 
  -3  -8  14       34.84       26.02      4.86 o 
  -2  -8  14       47.20       58.99      7.39 o 
  -1  -8  14        7.45       10.25      4.28 o 
   0  -8  14      208.68      203.56      7.79 o 
   1  -8  14      171.46      163.02      8.11 o 
   2  -8  14        9.34       10.32      2.91 o 
   3  -8  14        3.81       -2.44      2.44 o 
   4  -8  14      140.76      204.36     18.57 o 
  -6  -7  14        1.38       -0.16      4.34 o 
  -5  -7  14        3.63       -3.67      6.80 o 
  -4  -7  14       17.08       18.87      5.75 o 
  -3  -7  14        7.69       14.88      6.77 o 
  -2  -7  14       24.95       31.79      3.35 o 
  -1  -7  14        0.01        5.47      3.53 o 
   0  -7  14        1.30        4.44      3.19 o 
   1  -7  14        0.32        1.46      5.30 o 
   2  -7  14        8.31        7.29      2.85 o 
   3  -7  14       18.07       17.97      8.81 o 
   4  -7  14       48.30       30.05      9.94 o 
  -7  -6  14       19.24       25.66      5.93 o 
  -6  -6  14        0.01       -4.13      4.27 o 
  -5  -6  14       16.55       28.22      6.17 o 
  -4  -6  14       30.67       51.51     10.77 o 
  -3  -6  14       25.58       30.11      3.96 o 
  -2  -6  14       11.05       13.70      3.21 o 
  -1  -6  14       94.57       97.38      5.33 o 
   0  -6  14       18.67       21.28      3.34 o 
   1  -6  14        2.67        4.72      3.79 o 
   2  -6  14       18.01       26.67      3.75 o 
   3  -6  14       37.21       30.64      9.59 o 
   4  -6  14       62.36       69.93     13.49 o 
  -7  -5  14        0.02       -3.19      4.15 o 
  -6  -5  14       10.66       10.69      6.64 o 
  -5  -5  14        7.45        4.68      4.49 o 
  -4  -5  14        3.40        5.60      4.32 o 
  -3  -5  14      165.96      154.54      5.97 o 
  -2  -5  14        0.39        5.88      3.68 o 
  -1  -5  14        0.67        1.41      2.18 o 
   0  -5  14        8.15       16.98      3.92 o 
   1  -5  14      176.42      193.30      9.14 o 
   2  -5  14       10.83       13.86      3.96 o 
   3  -5  14        3.00        4.56      7.42 o 
   4  -5  14      105.63       96.19     14.72 o 
  -8  -4  14       92.49       78.79      8.09 o 
  -7  -4  14        0.01        1.66      4.35 o 
  -6  -4  14        1.69       -0.94      3.93 o 
  -5  -4  14        3.04        0.07      4.00 o 
  -4  -4  14       47.92       48.88      3.93 o 
  -3  -4  14      118.79      113.05      7.30 o 
  -2  -4  14        4.14        2.76      2.21 o 
  -1  -4  14       73.79       80.98      5.03 o 
   0  -4  14       10.58       10.24      2.74 o 
   1  -4  14       32.09       40.05      5.58 o 
   2  -4  14       13.64       19.40      4.13 o 
   3  -4  14        1.99        0.36      6.88 o 
   4  -4  14        0.36        2.16      7.43 o 
  -8  -3  14       10.17       16.12      6.07 o 
  -7  -3  14        0.00       -3.57      8.94 o 
  -6  -3  14      112.07      118.76      6.70 o 
  -5  -3  14       18.57       24.64      3.87 o 
  -4  -3  14      218.63      223.88      7.14 o 
  -3  -3  14        1.74        0.29      1.82 o 
  -2  -3  14        3.60        3.98      2.37 o 
  -1  -3  14        0.52        1.65      4.66 o 
   0  -3  14       74.52       79.16      4.84 o 
   1  -3  14       52.08       59.54      6.31 o 
   2  -3  14        2.48        3.60      7.07 o 
   3  -3  14       11.49       -2.11      6.82 o 
  -9  -2  14       14.20       19.83      5.24 o 
  -8  -2  14        4.72       13.21      4.72 o 
  -7  -2  14        2.05       -1.61      3.70 o 
  -6  -2  14       13.22        3.16      5.44 o 
  -5  -2  14        0.53        3.69      2.91 o 
  -4  -2  14      262.79      250.37      8.58 o 
  -3  -2  14        0.09       -0.59      3.50 o 
  -2  -2  14        5.66        4.71      3.12 o 
  -1  -2  14       54.14       49.56      4.34 o 
   0  -2  14       21.73       25.78      8.07 o 
   1  -2  14       30.66       29.17      3.94 o 
   2  -2  14       11.33        3.07      7.31 o 
  -9  -1  14        0.26        0.44      7.22 o 
  -8  -1  14        0.90        5.36      3.80 o 
  -7  -1  14       61.68       68.48      7.56 o 
  -6  -1  14        3.23        5.29      4.47 o 
  -5  -1  14      163.43      160.82      9.18 o 
  -4  -1  14        1.28       10.05      5.10 o 
  -3  -1  14       11.89       16.45      3.51 o 
  -2  -1  14        2.70        0.73      2.70 o 
  -1  -1  14      172.96      160.03      6.66 o 
   0  -1  14       92.11       82.50      5.81 o 
   1  -1  14       21.72       14.18      3.39 o 
  -9   0  14      106.41      108.63     18.33 o 
  -8   0  14       16.70       19.82      4.64 o 
  -7   0  14        2.49        1.65      5.22 o 
  -6   0  14        3.58        7.75      6.52 o 
  -5   0  14      265.45      235.09      8.26 o 
  -4   0  14        1.61        3.60      2.93 o 
  -3   0  14        4.94        6.78      3.19 o 
  -2   0  14        1.24        6.73      6.99 o 
  -1   0  14       17.53       14.34      7.43 o 
   0   0  14        7.66       14.23      3.28 o 
  -9   1  14        2.51       21.09      5.93 o 
  -8   1  14        0.81       10.09      3.10 o 
  -7   1  14       53.75       57.60     10.10 o 
  -6   1  14        0.64       -1.59      5.21 o 
  -5   1  14        8.17        7.12      4.49 o 
  -4   1  14       31.06       23.41      4.21 o 
  -3   1  14        0.18       -1.44      3.58 o 
  -2   1  14        0.10       -2.49      2.49 o 
  -1   1  14        2.40        3.19      2.57 o 
   0   1  14        4.85        6.88      2.96 o 
  -8   2  14       11.45       15.44      5.88 o 
  -7   2  14       63.46       54.33     10.19 o 
  -6   2  14        0.02        9.45      6.07 o 
  -5   2  14        8.52       10.10      3.52 o 
  -4   2  14        2.57        5.76      3.18 o 
  -3   2  14        0.82        5.36      2.92 o 
  -2   2  14       52.01       42.33      5.75 o 
  -7   3  14        5.02        5.38      5.42 o 
  -6   3  14       17.10       18.74      4.18 o 
  -5   3  14       10.91       10.66      3.35 o 
  -4   3  14        0.02        2.60      2.56 o 
  -2  -9  15        2.03       -1.57      3.44 o 
  -1  -9  15       66.58       60.60      8.65 o 
   0  -9  15      229.78      215.10     19.18 o 
   1  -9  15       62.15       61.56     12.21 o 
  -4  -8  15      103.65      135.24     15.50 o 
  -3  -8  15        0.07        0.29      3.51 o 
  -2  -8  15        2.00       -1.31      2.64 o 
  -1  -8  15      108.44      107.68      7.25 o 
   0  -8  15       59.75       48.49      5.40 o 
   1  -8  15      131.50      134.26      7.37 o 
   2  -8  15       34.77       30.18      4.06 o 
  -5  -7  15        0.38       -4.28      4.28 o 
  -4  -7  15        0.05       -3.56      4.55 o 
  -3  -7  15       13.17        9.47      3.23 o 
  -2  -7  15       32.19       35.27      4.34 o 
  -1  -7  15       10.87        9.61      8.17 o 
   0  -7  15       50.78       37.68      4.79 o 
   1  -7  15      112.47      107.09      7.37 o 
   2  -7  15        2.10        0.76      2.15 o 
  -6  -6  15        0.36       -2.25      5.42 o 
  -5  -6  15        2.56        1.78      7.23 o 
  -4  -6  15        4.70        6.67      4.84 o 
  -3  -6  15        0.55       -2.39      3.60 o 
  -2  -6  15       19.51       13.39      3.84 o 
  -1  -6  15       42.93       40.88      5.22 o 
   0  -6  15        3.95       -0.81      4.07 o 
   1  -6  15       66.92       68.86      6.50 o 
   2  -6  15       14.75        8.44      5.95 o 
   3  -6  15      169.71      192.67     18.11 o 
  -6  -5  15       26.01       36.95      6.69 o 
  -5  -5  15        0.74        2.96      5.55 o 
  -4  -5  15      191.23      175.91      7.66 o 
  -3  -5  15      112.38      102.18      7.22 o 
  -2  -5  15        1.07       -5.45      6.71 o 
  -1  -5  15        0.01       -1.57      2.78 o 
   0  -5  15        1.04       -0.96      3.32 o 
   1  -5  15       97.52      105.76      6.89 o 
   2  -5  15       26.80       22.05      3.46 o 
  -7  -4  15        6.67        8.47      5.09 o 
  -6  -4  15        8.89       10.43      5.71 o 
  -5  -4  15       38.94       42.94      6.52 o 
  -4  -4  15      119.14      127.58      6.60 o 
  -3  -4  15       39.19       32.09      7.84 o 
  -2  -4  15        2.86        8.62      3.42 o 
  -1  -4  15       92.49       78.13      6.13 o 
   0  -4  15       36.27       32.12      4.30 o 
   1  -4  15        0.46       -0.05      2.23 o 
   2  -4  15        0.66       -3.26      6.51 o 
  -7  -3  15        3.72        0.93      4.09 o 
  -6  -3  15        0.54        3.40      4.04 o 
  -5  -3  15        8.73        9.33     10.55 o 
  -4  -3  15      136.31      147.92      8.14 o 
  -3  -3  15        0.84       -0.92      2.99 o 
  -2  -3  15        8.34        8.47      3.38 o 
  -1  -3  15      112.83      100.50      6.74 o 
   0  -3  15      112.97      117.96      6.70 o 
   1  -3  15        4.77        4.07      4.48 o 
   2  -3  15      171.79      155.64     16.28 o 
  -8  -2  15        4.73       15.77      7.21 o 
  -7  -2  15        9.29        6.93      5.83 o 
  -6  -2  15        0.01        4.44      4.02 o 
  -5  -2  15        0.16        0.43      4.40 o 
  -4  -2  15       24.55       27.65      4.72 o 
  -3  -2  15        7.75       10.28      3.71 o 
  -2  -2  15       12.79        7.89      3.54 o 
  -1  -2  15       30.54       27.58      6.06 o 
   0  -2  15       23.67       21.59      3.74 o 
   1  -2  15      102.40      101.88      5.80 o 
  -8  -1  15        0.31        4.52      3.47 o 
  -7  -1  15        2.24        3.98      5.81 o 
  -5  -1  15      290.56      265.52     10.87 o 
  -4  -1  15        0.01        5.28      3.41 o 
  -3  -1  15        2.31        1.35      2.86 o 
  -2  -1  15       20.61       16.29      4.45 o 
  -1  -1  15      119.63      120.93      7.05 o 
   0  -1  15        4.99        7.30      3.15 o 
  -7   0  15       33.64       46.14      8.44 o 
  -6   0  15        0.11       11.00      6.67 o 
  -5   0  15      137.49      128.64      7.86 o 
  -4   0  15       19.38       15.30      4.00 o 
  -3   0  15       14.33       35.84      8.99 o 
  -2   0  15       19.44       17.05      5.26 o 
  -1   0  15       27.42       26.58      9.17 o 
  -7   1  15        3.69        6.82      5.72 o 
  -6   1  15        1.06        2.45      5.43 o 
  -5   1  15       33.86       32.33      6.64 o 
  -4   1  15       34.93       29.33      6.54 o 
  -3   1  15        2.99        0.76      6.47 o 
  -3  -7  16        0.52        0.36      2.55 o 
  -2  -7  16        0.16       -5.46      6.41 o 
  -1  -7  16       74.53       63.14     12.06 o 
   0  -7  16        9.61       -0.07      7.44 o 
  -4  -6  16       44.15       46.44      5.01 o 
  -3  -6  16        0.74        1.14      3.15 o 
  -2  -6  16       51.68       53.00      5.77 o 
  -1  -6  16        0.79       -4.80      6.40 o 
   0  -6  16        0.28       -0.06      7.33 o 
  -5  -5  16       32.62       24.41      6.18 o 
  -4  -5  16        1.13        4.86      3.08 o 
  -3  -5  16        0.87        5.94      3.47 o 
  -2  -5  16        2.08        0.49      2.81 o 
  -1  -5  16       17.48       14.61      3.98 o 
   0  -5  16        0.01       -4.10      6.67 o 
  -5  -4  16       11.09        7.36      4.37 o 
  -4  -4  16        3.70       -2.89      3.91 o 
  -3  -4  16       38.15       36.30      5.99 o 
  -2  -4  16       53.91       54.33      5.63 o 
  -1  -4  16       32.53       34.06      6.21 o 
   0  -4  16       31.80       27.85      9.37 o 
  -6  -3  16        0.64        7.88      4.37 o 
  -5  -3  16       76.01       64.81     11.30 o 
  -4  -3  16       26.50       15.08      8.65 o 
  -3  -3  16        0.03        2.53      2.73 o 
  -2  -3  16        3.92        5.96      3.22 o 
  -1  -3  16        5.59        5.27      7.41 o 
  -6  -2  16        2.97        6.88      6.66 o 
  -5  -2  16      152.01      138.73      8.35 o 
  -4  -2  16        4.18        4.55      3.25 o 
  -3  -2  16        0.83        5.03      2.72 o 
  -2  -2  16        1.02        5.04      7.61 o 
  -1  -2  16       55.54       43.92     10.38 o 
  -5  -1  16       10.16        5.76      3.29 o 
  -4  -1  16       16.62       16.29      3.93 o 
  -3  -1  16        1.56       -0.93      6.61 o 
                                                 
